# Supplementary material for: Association between body mass index and 1-year outcome after acute myocardial infarction
Source: PLoS One. 2019 Jun 14;14(6):e0217525. doi: 10.1371/journal.pone.0217525 (PMC6570024; doi:10.1371/journal.pone.0217525)
Supplement: S1 Dataset — (XLSX) [file pone.0217525.s006.xlsx]

## Sheet: KAMIR
ID	Sex	Gender	Age	Age_60	Age_65	Age_70	Age_75	Age_80	Chest_pain	Dyspnea	before_angina	FMC	SBP	DBP	HR	Killip	BMI	BMI_g1	BMI_g2	Ht	Wt	AC	ECG_check	ST_change_on_ECG_1	Ischemia_location_on_ECG_1	Heart_rhythm_on_ECG_1	HTN	HTN_y	HTN_comment	DM	DM_y	DM_comment	DL	DL_y	DL_comment	Prev_MI	Prev_MI_y	Prev_MI_comment	Prev_angina	Prev_angina_y	Prev_Angina_comment	HF	HF_y	HF_comment	CVD	Cerebrovascular_Disease_On_Treatment_1	Smoking	Smoking_Amount_day	Smoking_Period
002-0001	Male	1	68	1	1	0	0	0	Atypical	0	1	This hospital	121	77	64	1	21.5139	1	2	167	60		1	No change	Undetermined	Sinus rhythm	0			0			0			0			1	2007	Medical Tx	0			0		Current smoker	10	40
002-0002	Male	1	48	0	0	0	0	0	Typical	0	1	This hospital	141	91	81	1	26.5731	2	3	168	75	96	1	Q wave,ST segment depression	Anterior,Inferior,Lateral	Sinus rhythm	0			0			0			0			0			0			0		Current smoker	15	30
002-0003	Female	2	67	1	1	0	0	0	Typical	0	1	119	116	79	80	3	25.1532	2	3	157	62		1	ST segment elevation	Inferior	Sinus rhythm	0			1	1991	Oral agent	0			0			1	2011	Medical Tx	0			0		Never smoker
002-0004	Male	1		0	0	0	0	0	Typical	0	1	This hospital	150	80	60	1	29.7211	3	3	162	78		1	ST segment elevation	Anterior	Sinus rhythm	1	2004	Medical Tx	0			0			0			1	2005	PCI	0			0		Unknown
002-0005	Male	1	54	0	0	0	0	0	Typical	0	1	This hospital	150	90	85	1	22.4913	1	2	170	65		1	No change	Undetermined	Sinus rhythm	0			0			0			0			0			0			0		Ex- smoker	20	17
002-0006	Male	1	72	1	1	1	0	0	Typical	0	1	This hospital	190	90	70	1	23.4375	1	2	160	60		1	Q wave,ST segment depression	Anterior,Inferior,Lateral	Sinus rhythm	1	2001	0	1	2001	0	0			0			0			0			0		Current smoker	20	50
002-0007	Male	1	60	1	0	0	0	0	Typical	0	1	Other hospital	93	71	66	1	16.4062	1	1	160	42		1	ST segment elevation,Q wave	Anterior	Sinus rhythm	0			0			0			0			0			0			0		Current smoker	10	40
002-0008	Male	1	58	0	0	0	0	0	Typical	1	1	This hospital	172	120	130	2	19.1516	1	2	177	60		1	ST segment elevation	Anterior,Lateral	Sinus rhythm	0			0			0			0			0			0			0		Current smoker	40	40
002-0009	Female	2	81	1	1	1	1	1	Typical	0	1	Other hospital	137	85	122	3	20.8117	1	2	155	50		1	ST segment elevation,ST segment depression	Anterior,Lateral	Sinus rhythm	0			0			0			0			0			0			0		Never smoker
002-0010	Male	1	52	0	0	0	0	0	Typical	1	1	Other hospital	105	70	97	2	28.7347	3	3	173	86		1	ST segment elevation,Q wave,ST segment depression	Anterior,Inferior,Lateral	Sinus rhythm	0			0			1		Unk0wn	0			0			0			0		Current smoker	20	30
002-0011	Male	1	53	0	0	0	0	0	Atypical	0	0	Other hospital	109	75	58	1	28.959	3	3	162	76		1	Q wave,ST segment depression	Anterior,Inferior,Lateral	Sinus rhythm	1	1995	Medical Tx	1	1995	Insulin	1	1995	Medical Tx	0			0			0			0		Never smoker
002-0012	Female	2	64	1	0	0	0	0	Typical	1	1	This hospital	158	75	95	2	29.0487	3	3	153	68	104	1	ST segment depression,T-wave inversion	Anterior,Inferior,Lateral	Sinus rhythm	1		Medical Tx	1	1982	Insulin	1		0	0			1	2001	PCI	0			TIA	Medical Tx	Never smoker
002-0013	Male	1	48	0	0	0	0	0	Typical	1	0	119	136	81	65	1	23.8281	1	2	160	61	85	1	ST segment elevation,ST segment depression	Anterior,Inferior	Sinus rhythm	0			0			0			0			0			0			0		Current smoker	40	30
002-0014	Male	1	30	0	0	0	0	0	Atypical	0	0	This hospital	103	60	70	1	30.0568	3	3	174	91		1	No change	Undetermined	Sinus rhythm	0			0			0			0			0			0			0		Never smoker
002-0015	Female	2	71	1	1	1	0	0	Typical	0	0	This hospital	159	89	83	1	22.5069	1	2	152	52		1	ST segment elevation	Anterior	Sinus rhythm	0			0			0			0			0			0			0		Never smoker
002-0016	Male	1	77	1	1	1	1	0	Typical	1	1	119	129	90	98	4	22.1453	1	2	170	64		1	ST segment elevation,Q wave,ST segment depression	Anterior,Inferior,Lateral	Sinus rhythm	1	2000	Medical Tx	0			1	2011	0	0			0			0			0		Unknown
002-0017	Male	1	42	0	0	0	0	0	Typical	0	0	This hospital	116	73	67	1	24.093	1	2	168	68	90	1	ST segment elevation,Q wave,ST segment depression	Anterior,Inferior,Lateral	Sinus rhythm	0			0			0			1	2006	PCI	0			0			0		Current smoker	20	20
002-0018	Female	2	69	1	1	0	0	0	Typical	0	0	Other hospital	138	77	70	2	32.0312	4	3	160	82		1	No change	Undetermined	Sinus rhythm	0			1	2001	Oral agent	0			0			0			0			0		Never smoker
002-0019	Female	2	70	1	1	1	0	0	Atypical	1	0	119	150	82	94	1	24.974	2	2	155	60	93	1	No change	Undetermined	Sinus rhythm	0			1	1982	Oral agent	0			0			0			0			0		Never smoker
002-0020	Male	1	66	1	1	0	0	0	Typical	0	1	Other hospital	137	71	90	1	30.4611	4	3	169	87		1	ST segment depression	Anterior,Lateral	Sinus rhythm	1	2000	Unk0wn	1	2000	Oral agent	1		Medical Tx	0			0			0			0		Ex- smoker	40	30
002-0021	Male	1	63	1	0	0	0	0	Typical	1	0	Other hospital	110	70	54	1	21.875	1	2	160	56		1	ST segment depression	Lateral	Sinus rhythm	0			0			0			0			0			0			0		Ex- smoker	20	30
002-0022	Male	1	75	1	1	1	1	0	Typical	1	1	This hospital	117	81	108	1	21.7193	1	2	162	57		1	Q wave,ST segment depression	Anterior,Lateral	Sinus rhythm	1	2011	Medical Tx	1	2001	Oral agent	1	2001	Medical Tx	0			0			0			0		Ex- smoker	30	50
002-0023	Female	2	72	1	1	1	0	0	Typical	0	1	This hospital	179	88	69	1	24.2187	1	2	160	62		1	ST segment depression,T-wave inversion	Anterior,Lateral	Other	0			0			0			0			0			0			0		Never smoker
002-0024	Male	1	69	1	1	0	0	0	Typical	1	1	This hospital	117	66	71	1	29.4118	3	3	170	85		1	ST segment elevation,Q wave,RBBB	Anterior,Lateral	Sinus rhythm	1		Medical Tx	0			1		Medical Tx	0			0			0			0		Current smoker	20	55
002-0025	Female	2	82	1	1	1	1	1	Typical	0	0	Other hospital	142	62	63	1	28.0689	3	3	151	64		1	LBBB	Lateral	Sinus rhythm	1	1990	Medical Tx	1	1987	Oral agent	0			0			1	2006	PCI	0			0		Never smoker
002-0026	Male	1	55	0	0	0	0	0	Atypical	0	1	This hospital	154	107	77	1	24.5675	2	2	170	71		1	No change	Undetermined	Sinus rhythm	0			0			0			0			0			0			0		Current smoker	20	30
002-0027	Male	1	73	1	1	1	0	0	Typical	balloon	1	This hospital	109	62	55	1	22.6757	1	2	168	64		1	ST segment elevation,Q wave	Inferior	Sinus rhythm	0			1	1982	Oral agent	1		Medical Tx	0			0			0			0		Ex- smoker	20	30
002-0028	Female	2	63	1	0	0	0	0	Typical	0	0	119	119	83	73	1	22.6562	1	2	160	58	50	1	ST segment elevation	Anterior,Inferior	Sinus rhythm	0			0			0			0			0			0			0		Never smoker
002-0029	Female	2	74	1	1	1	0	0	Typical	0	0	Other hospital	191	101	58	1	23.2834	1	2	148	51		1	ST segment elevation,ST segment depression	Anterior,Inferior,Lateral	Sinus rhythm	1	2003	Medical Tx	1	2003	Oral agent	0			0			0			0			0		Never smoker
002-0030	Male	1	52	0	0	0	0	0	Typical	0	1	This hospital	142	88	76	1	23.6652	1	2	167	66		1	No change	Undetermined	Sinus rhythm	1		Medical Tx	0			0			0			0			0			0		Current smoker	20	25
002-0031	Male	1	78	1	1	1	1	0	Typical	1	0	This hospital	133	82	71	1	19.5312	1	2	160	50		1	ST segment elevation	Anterior	Sinus rhythm	0			0			0			0			0			0			0		Ex- smoker	10	20
002-0032	Male	1	79	1	1	1	1	0	Typical	1	1	119	135	86	136	3	20.3125	1	2	160	52		1	ST segment depression,T-wave inversion	Inferior,Posterior,Lateral	Wide QRS tachycardia	1		Medical Tx	1		0	0			0			0			0			Infarction	No	Current smoker	50	60
002-0033	Male	1	80	1	1	1	1	1	Typical	1	1	This hospital	109	69	100	3	17.9687	1	1	160	46		1	ST segment elevation,ST segment depression	Anterior,Inferior,Lateral	Sinus rhythm	1	2002	Medical Tx	0			0			0			0			0			0		Ex- smoker	20	60
002-0034	Male	1	52	0	0	0	0	0	Typical	0	1	Other hospital	152	97	74	1	25.8645	2	3	168	73		1	ST segment elevation	Anterior	Sinus rhythm	0			0			0			0			0			0			0		Never smoker
002-0035	Male	1	63	1	0	0	0	0	Typical	1	1	Other hospital	133	73	95	1	23.4586	1	2	169	67	92	1	Q wave,ST segment depression,T-wave inversion	Anterior,Lateral	Sinus rhythm	1		Medical Tx	1		Oral agent	0			0			0			0			Infarction	Medical Tx	Never smoker
002-0036	Male	1	44	0	0	0	0	0	Typical	0	0	Other hospital	191	119	76	1	27.8159	3	3	162	73		1	No change	Undetermined	Sinus rhythm	1	2007	Medical Tx	0			0			0			0			0			0		Current smoker	30	20
002-0037	Male	1	79	1	1	1	1	0	Atypical	0	0	This hospital	132	64	67	1	26.2985	2	3	156	64		1	T-wave inversion	Lateral	Sinus rhythm	1	1999	Medical Tx	1	1983	Insulin	0			0			0			0			0		Never smoker
002-0038	Female	2	75	1	1	1	1	0	Typical	0	0	Other hospital	153	86	76	1	27.8876	3	3	155	67		1	ST segment elevation	Anterior	Sinus rhythm	0			0			0			0			0			0			0		Never smoker
002-0039	Male	1	60	1	0	0	0	0	Typical	1	1	Other hospital	137	77	95	2	23.1837	1	2	175	71		1	T-wave inversion	Anterior,Inferior,Lateral	Sinus rhythm	1		Medical Tx	1		Oral agent	0			0			0			0			0		Never smoker
002-0040	Male	1	59	0	0	0	0	0	Typical	1	1	Other hospital	166	106	104	4	29.4107	3	3	169	84		1	ST segment elevation	Undetermined	Sinus rhythm	1	1982	Medical Tx	0			0			0			0			0			0		Never smoker
002-0041	Female	2	88	1	1	1	1	1	Typical	0	1	Other hospital	115	62	86	2	20.4444	1	2	150	46		1	ST segment depression	Undetermined	Sinus rhythm	1		Medical Tx	1		Oral agent	0			0			0			0			0		Current smoker	5	60
002-0042	Male	1	75	1	1	1	1	0	Typical	0	0	This hospital	117	68	51	1	21.0937	1	2	160	54		1	ST segment depression,T-wave inversion,RBBB	Inferior,Lateral	Sinus rhythm	0			0			0			0			0			0			0		Ex- smoker	10	10
002-0043	Female	2	69	1	1	0	0	0	Typical	1	1	This hospital	103	51	57	1	22.8269	1	2	148	50		1	ST segment elevation	Undetermined	Atrial fibrillation	0			0			0			0			0			0			0		Never smoker
002-0044	Male	1	71	1	1	1	0	0	Atypical	1	0	119	156	91	114	3	22.46	1	2	174	68		1	LBBB	Undetermined	Atrial fibrillation,Wide QRS tachycardia	1	1983	Medical Tx	1	1983	Insulin	0			1	1995	PCI	0			0			0		Ex- smoker	20	30
002-0045	Female	2	68	1	1	0	0	0	Typical	0	1	This hospital	123	78	66	1	25.0657	2	3	156	61		1	ST segment elevation,Q wave	Anterior,Inferior,Lateral	Sinus rhythm	1	2006	Medical Tx	0			1	2006	Medical Tx	0			0			0			0		Never smoker
002-0046	Male	1	51	0	0	0	0	0	Typical	0	1	Other hospital	149	98	102	1	26.6436	2	3	170	77		1	Q wave	Anterior,Lateral	Sinus rhythm	1	2007	0	0			0			1	2012	0	0			0			0		Never smoker
002-0047	Female	2	63	1	0	0	0	0	Typical	0	0	Other hospital	80	48	64	1	25.7778	2	3	150	58		1	ST segment elevation,ST segment depression	Anterior,Inferior,Lateral	2nd degree AV block	1	2007	Medical Tx	0			0			0			0			0			0		Never smoker
002-0048	Female	2	67	1	1	0	0	0	Typical	0	1	Other hospital	157	87	73	1	23.9224	1	2	153	56		1	ST segment depression	Lateral	Sinus rhythm	1	1990	Medical Tx	1	1985	Oral agent	1		Medical Tx	0			1	2009	PCI	0			0		Never smoker
002-0049	Male	1	60	1	0	0	0	0	Typical	0	1	Other hospital	101	65	56	1	25.0762	2	3	161	65		1	Q wave,T-wave inversion	Inferior,Lateral	Sinus rhythm	0			0			0			0			0			0			0		Ex- smoker	20	30
002-0050	Female	2	71	1	1	1	0	0	Typical	0	0	Other hospital	145	79	59	1	26.0375	2	3	158	65		1	T-wave inversion	Anterior,Lateral	Sinus rhythm	1		Medical Tx	0			1		Medical Tx	0			0			0			Infarction	No	Never smoker
002-0051	Male	1	68	1	1	0	0	0	Atypical	1	1	This hospital	67	44	27	4	24.093	1	2	168	68		1	ST segment elevation,T-wave inversion,LBBB	Inferior	Other	1		Medical Tx	0			0			0			0			0			0		Never smoker
002-0052	Male	1	52	0	0	0	0	0	Typical	0	1	This hospital	140	82	84	1	30.1162	4	3	168	85		1	ST segment depression	Lateral	Sinus rhythm	1		Medical Tx	1		Oral agent	1		Medical Tx	0			0			0			0		Current smoker	20	30
002-0053	Male	1	63	1	0	0	0	0	Typical	0	1	Other hospital	136	83	75	1	21.9713	1	2	172	65		1	Q wave,ST segment depression,T-wave inversion	Anterior,Inferior,Lateral	Sinus rhythm	1	2009	Medical Tx	0			0			0			0			0			0		Current smoker	10	40
002-0054	Male	1	59	0	0	0	0	0	Typical	0	1	This hospital	154	91	80	1	20.898	1	2	175	64		1	ST segment elevation,ST segment depression	Anterior,Inferior,Lateral	Sinus rhythm	0			0			0			0			0			0			0		Ex- smoker	20	20
002-0055	Male	1	83	1	1	1	1	1	Typical	1	0	This hospital	147	77	97	2	16.5889	1	1	161	43		1	ST segment elevation,ST segment depression	Anterior,Lateral	Sinus rhythm	1		Medical Tx	1		Insulin	0			0			0			0			Infarction	Medical Tx	Never smoker
002-0056	Female	2	77	1	1	1	1	0	Typical	0	1	Other hospital	159	83	74	1	20.5688	1	2	159	52		1	No change	Undetermined	Sinus rhythm	1	1993	Medical Tx	0			1		Medical Tx	0			0			0			0		Never smoker
002-0057	Female	2	59	0	0	0	0	0	Typical	0	1	This hospital	67	41	43	4	30.6667	4	3	150	69		1	ST segment elevation,Q wave,ST segment depression,T-wave inversion,RBBB	Anterior,Inferior,Lateral	Other	1	2010	Medical Tx	0			0			0			0			0			0		Current smoker	10	20
002-0058	Male	1	57	0	0	0	0	0	Typical	1	0	This hospital	134	81	71	1	24.2215	1	2	170	70		1	T-wave inversion	Anterior,Lateral	Sinus rhythm	0			1	2012	0	0			0			0			0			0		Current smoker	20	30
002-0059	Male	1	58	0	0	0	0	0	Typical	0	1	This hospital	131	91	81	1	24.4473	1	2	168	69		1	T-wave inversion	Anterior	Sinus rhythm	1		Medical Tx	0			1		Medical Tx	0			1	2007	0	0			0		Ex- smoker	20	40
002-0060	Male	1	42	0	0	0	0	0	Typical	0	1	Other hospital	199	120	73	1	24.6755	2	2	172	73		1	No change	Undetermined	Other	1		Medical Tx	0			0			0			0			0			0		Never smoker
002-0061	Male	1	71	1	1	1	0	0	Atypical	1	0	Other hospital	159	73	74	3	20.9573	1	2	172	62		1	ST segment depression,RBBB	Undetermined	Sinus rhythm	1		Medical Tx	1		Oral agent	0			0			0			0			0		Ex- smoker	20	40
002-0062	Male	1	83	1	1	1	1	1	Typical	1	1	This hospital	214	81	60	1	23.5078	1	2	165	64		1	ST segment depression	Lateral	Sinus rhythm	1		Medical Tx	0			0			0			0			0			0		Ex- smoker	10	25
002-0063	Male	1	63	1	0	0	0	0	Typical	1	0	This hospital	121	70	62	1	29.4076	3	3	168	83		1	ST segment depression	Inferior	Other	0			0			0			0			0			0			0		Ex- smoker	20	40
002-0064	Male	1	52	0	0	0	0	0	Atypical	1	1	This hospital	156	75	71	1	31.4077	4	3	173	94		1	ST segment elevation,T-wave inversion	Anterior,Inferior,Lateral	Sinus rhythm	1	1997	Medical Tx	1	2005	Oral agent	0			1	2001	PCI	0			0			0		Current smoker	20	30
002-0065	Male	1	49	0	0	0	0	0	Typical	0	1	This hospital	148	91	55	1	29.0174	3	3	165	79		1	ST segment elevation,RBBB	Inferior	Sinus rhythm	1	1998	Medical Tx	0			0			0			0			0			0		Never smoker
002-0067	Female	2	68	1	1	0	0	0	Typical	1	0	This hospital	119	76	82	4	20.8117	1	2	155	50		1	ST segment depression	Undetermined	Sinus rhythm	1	2001	Medical Tx	1	1977	Insulin	0			0			0			0			0		Never smoker
002-0068	Male	1	57	0	0	0	0	0	Typical	0	0	Other hospital	106	66	91	1	23.3844	1	2	168	66		1	ST segment elevation,Q wave	Inferior	Sinus rhythm	1		Medical Tx	1		Oral agent	0			0			0			0			0		Current smoker	13	30
002-0069	Male	1	71	1	1	1	0	0	Typical	0	1	Other hospital	119	76	55	1	29.7265	3	3	174	90		1	Q wave	Posterior	Sinus rhythm	1		Medical Tx	0			0			0			0			0			0		Ex- smoker	40	25
002-0070	Female	2	73	1	1	1	0	0	Typical	1	1	Other hospital	103	57	86	1	23.5304	1	2	157	58		1	No change	Undetermined	Sinus rhythm	0			1	1992	Oral agent	0			0			1	2012	Medical Tx	0			0		Never smoker
002-0072	Male	1	66	1	1	0	0	0	Typical	0	0	Other hospital	127	74	109	1	17.9982	1	1	165	49		1	No change	Undetermined	Other	0			0			0			0			0			0			0		Current smoker	20	40
002-0073	Male	1	69	1	1	0	0	0	Typical	0	1	This hospital	211	99	71	1	25.0995	2	3	167	70		1	ST segment depression,T-wave inversion	Anterior,Inferior,Lateral	Atrial fibrillation	1		0	0			0			0			0			0			0		Current smoker	20	50
002-0074	Male	1	37	0	0	0	0	0	Typical	1	1	This hospital	156	100	116	1	24.5435	2	2	185	84		1	Q wave	Inferior,Lateral	Sinus rhythm	1		0	0			1		Medical Tx	0			0			0			0		Current smoker	15	20
002-0075	Male	1	92	1	1	1	1	1	Typical	0	0	This hospital	94	73	112	4	19.9184	1	2	175	61		1	ST segment elevation,LBBB	Undetermined	Other	1		0	0			0			1	2012	Medical Tx	0			0			0		Never smoker
002-0081	Female	2	77	1	1	1	1	0	Typical	1	1	119	112	60	83	1	23.1111	1	2	150	52		1	ST segment elevation	Anterior	Sinus rhythm	1		Medical Tx	1		Oral agent	0			0			0			0			0		Never smoker
002-0083	Male	1	83	1	1	1	1	1	Typical	1	1	This hospital	137	76	83	3	22.4813	1	2	162	59		1	ST segment elevation,Q wave,LBBB	Lateral	Other	1		Medical Tx	1	1990	Oral agent	0			1	2007	CABG	0			0			0		Never smoker
002-0084	Male	1	26	0	0	0	0	0	Typical	1	1	This hospital	138	86	70	1	23.8751	1	2	165	65		1	Q wave,ST segment depression	Inferior	Sinus rhythm	0			0			0			0			0			0			0		Current smoker	20	8
002-0085	Female	2	76	1	1	1	1	0	Typical	0	1	Other hospital	124	71	82	3	20.8889	1	2	150	47		1	ST segment depression,T-wave inversion	Anterior,Inferior,Lateral	Sinus rhythm	1		Medical Tx	1		Oral agent	0			0			0			0			0		Never smoker
002-0086	Male	1	60	1	0	0	0	0	Atypical	1	1	Other hospital	100	70	21	1	23.6244	1	2	162	62		1	LBBB	Undetermined	Sinus rhythm	1	2008	Medical Tx	0			0			1	2012	PCI	0			0			0		Current smoker	20	30
002-0088	Male	1	71	1	1	1	0	0	Typical	0	0	Other hospital	145	80	104	1	22.7732	1	2	165	62		1	RBBB	Undetermined	Sinus rhythm	1		Medical Tx	1		Oral agent	1		Medical Tx	0			0			0			0		Never smoker
002-0089	Female	2	71	1	1	1	0	0	Typical	1	1	Other hospital	185	89	94	3	24.974	2	2	155	60		1	ST segment elevation,T-wave inversion	Inferior	Sinus rhythm	1		Medical Tx	1	1983	Insulin	0			0			0			0			0		Never smoker
002-0091	Female	2	64	1	0	0	0	0	Typical	1	1	Other hospital	179	94	70	1	21.8787	1	2	145	46		1	No change	Undetermined	Sinus rhythm	1	2005	Medical Tx	0			0			0			0			0			0		Never smoker
002-0094	Male	1	49	0	0	0	0	0	Typical	1	1	Other hospital	141	80	88	1	23.6614	1	2	172	70		1	ST segment elevation,ST segment depression	Anterior,Inferior	Sinus rhythm	1	1992	Medical Tx	0			0			0			0			0			0		Ex- smoker	10	10
002-0095	Female	2	67	1	1	0	0	0	Typical	1	1	This hospital	178	81	57	1	22.2656	1	2	160	57		1	ST segment depression	Undetermined	Other	1		Medical Tx	0			0			0			0			0			Infarction	Medical Tx	Never smoker
002-0096	Male	1	68	1	1	0	0	0	Typical	0	0	This hospital	155	80	65	1	22.6474	1	2	172	67		1	No change	Undetermined	Sinus rhythm	1	2005	Medical Tx	1	2005	Oral agent	1	2011	Medical Tx	0			0			0			0		Current smoker	20	40
002-0097	Male	1	52	0	0	0	0	0	Typical	1	1	Other hospital	112	82	85	1	19.2653	1	2	175	59		1	ST segment elevation	Anterior	Sinus rhythm	0			0			0			0			0			0			0		Ex- smoker	20	30
002-0098	Male	1	79	1	1	1	1	0	Typical	0	0	Other hospital	116	67	75	1	20.5714	1	2	175	63		1	ST segment elevation	Inferior	Sinus rhythm	1		Medical Tx	0			0			0			0			0			0		Never smoker
002-0099	Male	1	67	1	1	0	0	0	Typical	1	0	This hospital	129	80	93	1	19.487	1	2	168	55		1	ST segment elevation	Anterior,Lateral	Sinus rhythm	0			0			0			0			0			0			0		Current smoker	40	15
002-0100	Male	1	46	0	0	0	0	0	Typical	1	1	This hospital	180	102	88	1	30.0568	3	3	174	91		1	ST segment elevation,ST segment depression	Inferior	Sinus rhythm	0			1	2012	Oral agent	0			0			0			0			0		Ex- smoker	20	20
002-0101	Male	1	55	0	0	0	0	0	Typical	1	0	This hospital	198	114	72	1	25.2493	2	3	178	80		1	ST segment elevation,ST segment depression	Anterior	Sinus rhythm	1		0	0			0			0			0			0			0		Never smoker
002-0102	Female	2	74	1	1	1	0	0	Typical	1	1	119	131	79	108	1	22.6667	1	2	150	51		1	ST segment elevation,Q wave,ST segment depression,T-wave inversion	Anterior,Inferior,Lateral	Other	1		Medical Tx	1		Oral agent	0			0			0			0			0		Never smoker
002-0103	Male	1	60	1	0	0	0	0	Typical	0	1	Other hospital	118	67	64	1	21.3039	1	2	165	58		1	ST segment depression	Anterior	Sinus rhythm	1		Medical Tx	0			1		Medical Tx	0			0			0			Infarction	Medical Tx	Current smoker	40	40
002-0104	Male	1	48	0	0	0	0	0	Typical	1	0	Other hospital	153	96	85	1	28.0899	3	3	178	89		1	ST segment elevation,ST segment depression,T-wave inversion	Anterior	Sinus rhythm	1	2008	Medical Tx	0			1	2008	Medical Tx	0			0			0			0		Never smoker
002-0105	Female	2	72	1	1	1	0	0	Typical	0	0	This hospital				4	28.125	3	3	160	72		1	ST segment elevation,Q wave,ST segment depression,T-wave inversion	Anterior,Inferior,Lateral	Sinus rhythm	1	2002	Medical Tx	0			0			0			0			0			0		Never smoker
002-0106	Female	2	64	1	0	0	0	0	Typical	1	0	This hospital	126	68	71	1	22.8329	1	2	158	57		1	ST segment depression	Anterior,Inferior,Lateral	Sinus rhythm	0			0			0			0			0			0			0		Never smoker
002-0107	Female	2	63	1	0	0	0	0	Typical	0	0	Other hospital	160	90	56	1	25.2363	2	3	158	63		1	ST segment elevation	Anterior,Lateral	Sinus rhythm	1	2002	Medical Tx	0			0			0			0			0			0		Never smoker
002-0108	Male	1	49	0	0	0	0	0	Typical	1	0	119	138	90	70	1	23.5102	1	2	175	72		1	ST segment elevation,Q wave	Anterior,Inferior,Lateral	Sinus rhythm	0			0			1		0	0			0			0			0		Current smoker	20	30
002-0109	Male	1	60	1	0	0	0	0	Typical	0	1	Other hospital	149	57	84	1	28.3737	3	3	170	82		1	ST segment elevation	Anterior,Lateral	Sinus rhythm	1		0	0			0			0			1		Medical Tx	0			0		Ex- smoker	10	20
002-0110	Male	1	56	0	0	0	0	0	Typical	0	0	This hospital	148	87	83	1	28.3604	3	3	169	81		1	ST segment elevation	Lateral	Sinus rhythm	0			0			1		0	0			0			0			0		Current smoker	30	30
002-0111	Male	1	77	1	1	1	1	0	Typical	0	0	This hospital	91	49	51	1	24.3046	1	2	161	63		1	ST segment elevation,Q wave	Inferior,Posterior	Sinus rhythm	1	1982	Medical Tx	0			0			0			0			0			0		Ex- smoker	20	3
002-0112	Male	1	53	0	0	0	0	0	Atypical	0	0	This hospital	152	103	91	1	20.984	1	2	176	65		1	ST segment elevation	Anterior	Sinus rhythm	0			0			1		Medical Tx	0			1	2010	PCI	0			0		Ex- smoker	12	15
002-0113	Male	1	71	1	1	1	0	0	Typical	0	0	This hospital	132	79	87	1	29.3848	3	3	165	80		1	No change	Undetermined	Sinus rhythm	0			0			0			0			0			0			0		Current smoker	20	50
002-0114	Male	1	61	1	0	0	0	0	Typical	0	1	Other hospital	157	93	79	1	25.8645	2	3	168	73		1	T-wave inversion	Anterior,Inferior,Lateral	Sinus rhythm	0			0			0			0			0			0			0		Current smoker	20	20
002-0115	Male	1	63	1	0	0	0	0	Typical	0	0	Other hospital	155	98	108	3	23.2254	1	2	166	64		1	ST segment elevation	Lateral	Sinus rhythm	1		Medical Tx	1		Oral agent	0			0			0			0			0		Current smoker	20	45
002-0116	Male	1	45	0	0	0	0	0	Typical	1	0	This hospital	160	116	95	1	26.7299	2	3	173	80		1	No change	Undetermined	Sinus rhythm	0			0			0			0			0			0			0		Current smoker	40	20
002-0117	Male	1	70	1	1	1	0	0	Typical	0	0	Other hospital	109	63	123	1							1	T-wave inversion	Undetermined	Sinus rhythm	1		Medical Tx	0			1		Medical Tx	0			1	2012	PCI	0			0		Current smoker	20	30
002-0118	Male	1	55	0	0	0	0	0	Typical	0	1	This hospital	137	97	63	1	20.7967	1	2	167	58		1	No change	Undetermined	Sinus rhythm	0			0			0			0			0			0			0		Unknown
002-0119	Male	1	81	1	1	1	1	1	Typical	1	1	119	124	74	96	3	27.7344	3	3	160	71		1	ST segment elevation,LBBB	Undetermined	Sinus rhythm	1		Unk0wn	0			0			0			0			0			0		Never smoker
002-0120	Male	1	56	0	0	0	0	0	Typical	0	0	Other hospital	127	88	88	1	24.5089	2	2	169	70		1	ST segment depression	Undetermined	Sinus rhythm	0			0			0			0			0			0			0		Current smoker	20	30
002-0121	Male	1	86	1	1	1	1	1	Atypical	0	0	119	1	1	1	4	22.8571	1	2	175	70		1	ST segment elevation	Anterior	Wide QRS tachycardia	1	1992	Medical Tx	0			0			0			0			0			0		Ex- smoker	20	40
002-0122	Male	1	84	1	1	1	1	1	Atypical	0	0	119	85	36	102	4	21.2953	1	2	172	63		1	ST segment elevation,Q wave,RBBB	Inferior	Sinus rhythm	1	1985	Medical Tx	1		Insulin	0			0			0			0			Bleeding	No	Never smoker
002-0123	Male	1	78	1	1	1	1	0	Typical	0	0	119	103	80	128	1	21.6128	1	2	168	61		1	ST segment elevation	Anterior	Sinus rhythm	0			0			0			0			0			0			0		Current smoker	20	45
002-0124	Female	2	78	1	1	1	1	0	Typical	0	0	This hospital	166	68	55	1	27.2096	3	3	146	58		1	ST segment elevation	Inferior	Sinus rhythm	1	2003	Medical Tx	0			0			0			0			0			0		Never smoker
002-0125	Male	1	69	1	1	0	0	0	Atypical	0	0	119	139	98	74	1	19.8347	1	2	165	54		1	ST segment elevation	Inferior	Sinus rhythm	0			1		Oral agent	1		Medical Tx	0			0			0			Infarction	Medical Tx	Ex- smoker	20	30
002-0127	Female	2	75	1	1	1	1	0	Typical	0	1	This hospital	123	67	88	1	24.1415	1	2	155	58		1	ST segment depression	Anterior,Lateral	Sinus rhythm	1		Medical Tx	0			0			0			0			0			0		Never smoker
002-0128	Female	2	76	1	1	1	1	0	Typical	0	1	Other hospital	149	89	66	3	22.3478	1	2	154	53		1	ST segment depression	Anterior,Lateral	Sinus rhythm	0			0			0			0			0			0			0		Never smoker
002-0129	Female	2	52	0	0	0	0	0	Typical	0	1	This hospital	161	90	68	1	23.7332	1	2	159	60		1	ST segment depression	Lateral	Sinus rhythm	0			0			0			0			0			0			0		Never smoker
002-0130	Female	2	72	1	1	1	0	0	Typical	1	1	This hospital	148	101	101	1	24.0346	1	2	158	60		1	T-wave inversion	Inferior	Sinus rhythm	0			0			0			0			0			0			0		Never smoker
002-0131	Male	1	63	1	0	0	0	0	Typical	0	0	This hospital	125	87	75	1	24.7676	2	2	162	65		1	RBBB	Undetermined	Sinus rhythm	1		Medical Tx	0			1		Medical Tx	0			0			0			0		Ex- smoker	10	10
002-0132	Female	2	70	1	1	1	0	0	Typical	0	0	119	109	76	78	1	23.533	1	2	161	61		1	ST segment elevation	Anterior	Sinus rhythm	1	1998	Medical Tx	0			0			0			0			0			0		Never smoker
002-0133	Male	1	69	1	1	0	0	0	Typical	0	1	This hospital	156	77	76	1	23.6244	1	2	162	62		1	Q wave,ST segment depression,T-wave inversion	Anterior,Inferior,Lateral	Sinus rhythm	1		Medical Tx	0			0			1	2003	Medical Tx	0			0			0		Current smoker	10	30
002-0134	Female	2	76	1	1	1	1	0	Typical	0	1	This hospital	206	109	92	1	30.6667	4	3	150	69		1	ST segment depression	Lateral	Sinus rhythm	1		Medical Tx	0			1		Medical Tx	0			0			0			0		Never smoker
002-0135	Male	1	77	1	1	1	1	0	Typical	1	1	This hospital	127	66	75	1	23.1084	1	2	169	66		1	ST segment depression	Inferior	Sinus rhythm	1	1998	Medical Tx	1		Oral agent	0			0			0			0			0		Ex- smoker	20	25
002-0136	Male	1	77	1	1	1	1	0	Typical	0	0	119	155	84	79	1	24.8016	2	2	168	70		1	ST segment elevation	Lateral	Sinus rhythm	1		Medical Tx	0			1		Medical Tx	0			0			0			0		Unknown
002-0137	Female	2	47	0	0	0	0	0	Typical	0	1	119	138	91	77	1	18.75	1	2	160	48		1	ST segment elevation	Anterior	Sinus rhythm	1		Medical Tx	0			0			1	2009	Medical Tx	0			0			0		Never smoker
002-0138	Female	2	70	1	1	1	0	0	Typical	1	1	This hospital	131	78	64	1	20.6905	1	2	157	51		1	T-wave inversion	Inferior	Sinus rhythm	1		Medical Tx	0			0			0			0			0			0		Never smoker
002-0139	Male	1	48	0	0	0	0	0	Typical	1	1	This hospital	133	80	102	3	25.5593	2	3	169	73		1	ST segment elevation	Anterior	Sinus rhythm	1		Medical Tx	1	1993	Oral agent	1		Medical Tx	0			0			1	2007	0	0		Ex- smoker	20	10
002-0140	Male	1	70	1	1	1	0	0	Typical	1	0	119	123	66	60	2	27.7008	3	3	171	81		1	ST segment elevation	Anterior	Sinus rhythm	1	1997	Medical Tx	1		Oral agent	1		Medical Tx	1	1998	PCI	0			0			0		Never smoker
002-0142	Male	1	56	0	0	0	0	0	Typical	1	1	This hospital	171	96	70	1	34.9388	4	3	175	107		1	No change	Undetermined	Sinus rhythm	1		Medical Tx	1		Oral agent	0			0			0			0			0		Current smoker	20	30
002-0143	Male	1	63	1	0	0	0	0	Typical	1	1	This hospital	90	58	103	4	24.9108	2	2	164	67		1	ST segment elevation	Anterior	Sinus rhythm	0			0			0			0			0			0			0		Never smoker
002-0144	Male	1	63	1	0	0	0	0	Typical	1	0	119	163	91	127	4	20.9572	1	2	162	55		1	ST segment elevation	Anterior	Other	1		Medical Tx	1		Insulin	0			0			0			0			0		Unknown
002-0145	Male	1	64	1	0	0	0	0	Typical	1	1	119	140	84	131	4	22.6757	1	2	168	64		1	ST segment depression	Undetermined	Sinus rhythm	0			1		Insulin	0			0			0			0			0		Current smoker	20	10
002-0146	Female	2	80	1	1	1	1	1	Typical	1	0	119	159	90	83	1	23.1111	1	2	150	52		1	ST segment elevation	Inferior,Posterior	Sinus rhythm	0			0			1	2008	0	0			0			0			0		Never smoker
002-0147	Male	1	77	1	1	1	1	0	Typical	1	0	119	131	76	65	1	19.5312	1	2	160	50		1	ST segment depression	Inferior,Lateral	Sinus rhythm	0			0			0			0			0			0			0		Ex- smoker	20	40
002-0148	Male	1	52	0	0	0	0	0	Typical	0	0	This hospital	175	115	71	1	29.4076	3	3	168	83		1	T-wave inversion	Anterior	Sinus rhythm	0			0			0			0			0			0			0		Current smoker	20	30
002-0149	Male	1	44	0	0	0	0	0	Typical	0	0	119	122	57	61	1	22.8374	1	2	170	66		1	ST segment elevation	Anterior,Inferior,Lateral	Sinus rhythm	1		Medical Tx	0			0			1		PCI	0			0			TIA	Medical Tx	Unknown
002-0150	Male	1	31	0	0	0	0	0	Typical	0	0	This hospital	191	110	80	1	33.3061	4	3	175	102		1	No change	Undetermined	Sinus rhythm	0			0			0			0			0			0			0		Ex- smoker	1	10
002-0151	Female	2	64	1	0	0	0	0	Typical	0	0	This hospital	210	97	57	1	17.3333	1	1	150	39		1	T-wave inversion	Anterior,Lateral	Sinus rhythm	0			0			0			0			0			0			0		Current smoker	15	20
002-0152	Male	1	53	0	0	0	0	0	Atypical	0	0	Other hospital	1	1	1	4	22.7732	1	2	165	62		1	ST segment depression,T-wave inversion	Anterior,Inferior,Lateral	Sinus rhythm	0			0			0			0			0			0			0		Never smoker
002-0153	Male	1	57	0	0	0	0	0	Typical	0	1	Other hospital	128	81	80	1	19.5918	1	2	175	60		1	T-wave inversion	Anterior	Sinus rhythm	0			0			0			0			0			0			0		Current smoker	40	30
002-0154	Male	1	78	1	1	1	1	0	Typical	0	0	This hospital	152	92	80	1	26.8977	2	3	159	68		1	No change	Undetermined	Sinus rhythm	0			0			0			0			0			0			0		Ex- smoker	5	20
002-0155	Female	2	46	0	0	0	0	0	Typical	0	0	Other hospital	110	60	53	1	19.1953	1	2	163	51		1	T-wave inversion	Anterior,Inferior,Lateral	Sinus rhythm	0			0			0			0			0			0			0		Never smoker
002-0156	Male	1	68	1	1	0	0	0	Typical	0	1	119	158	98	100	1	22.0386	1	2	165	60		1	ST segment depression	Anterior,Lateral	Sinus rhythm	1		Medical Tx	0			0			0			1	2003	PCI	0			Bleeding	Medical Tx	Never smoker
002-0157	Male	1	68	1	1	0	0	0	Typical	0	1	Other hospital	176	103	68	1	24.6097	2	2	165	67		1	ST segment depression	Inferior	Sinus rhythm	0			0			0			0			0			0			0		Ex- smoker	2	25
002-0158	Male	1	69	1	1	0	0	0	Typical	0	0	119	142	80	73	1	22.1297	1	2	174	67		1	ST segment depression	Undetermined	Sinus rhythm	1		Medical Tx	0			1		Medical Tx	0			1	2001	PCI	0			0		Ex- smoker	20	20
002-0159	Female	2	69	1	1	0	0	0	Typical	0	1	Other hospital	195	94	102	1	30.8329	4	3	157	76		1	ST segment depression	Inferior	Sinus rhythm	1		Medical Tx	1		Oral agent	1		Medical Tx	0			0			0			0		Never smoker
002-0160	Male	1	58	0	0	0	0	0	Typical	0	1	This hospital	163	86	91	1	26.2976	2	3	170	76		1	ST segment elevation,Q wave	Anterior,Inferior,Lateral	Sinus rhythm	0			0			0			0			0			0			0		Ex- smoker	20	30
002-0161	Male	1	72	1	1	1	0	0	Typical	0	0	This hospital	193	87	60	1	19.257	1	2	169	55		1	Q wave,T-wave inversion	Anterior,Lateral	Sinus rhythm	0			0			0			0			0			0			0		Never smoker
002-0162	Male	1	57	0	0	0	0	0	Typical	1	0	This hospital	149	92	80	1	23.3844	1	2	168	66		1	No change	Undetermined	Other	0			1	2006	Oral agent	0			0			0			0			0		Current smoker	20	40
002-0163	Male	1	44	0	0	0	0	0	Typical	0	1	This hospital	161	97	87	1	22.3094	1	2	172	66		1	ST segment elevation	Anterior	Sinus rhythm	0			0			0			0			0			0			0		Ex- smoker	20	20
002-0164	Male	1	52	0	0	0	0	0	Typical	0	1	This hospital	152	95	70	1	26.5625	2	3	160	68		1	No change	Undetermined	Sinus rhythm	0			0			1		Medical Tx	1	2010	PCI	0			0			0		Ex- smoker	20	25
002-0165	Female	2	73	1	1	1	0	0	Typical	1	1	This hospital	147	74	80	2	22.0711	1	2	149	49		1	ST segment depression,T-wave inversion	Anterior,Lateral	Sinus rhythm	1	1993	Medical Tx	1	1993	Oral agent	1		Medical Tx	0			0			0			0		Never smoker
002-0166	Male	1	54	0	0	0	0	0	Typical	0	0	Other hospital	123	84	99	1	21.6128	1	2	168	61		1	ST segment elevation,Q wave	Anterior	Sinus rhythm	0			0			0			0			0			0			0		Current smoker	20	30
002-0167	Female	2	83	1	1	1	1	1	Typical	1	0	119	1	1	114	4	22.4766	1	2	155	54		1	ST segment depression,T-wave inversion	Anterior,Inferior,Lateral	Sinus rhythm	1	2003	Medical Tx	1	2003	Oral agent	0			1	2012	Medical Tx	0			0			0		Never smoker
002-0168	Male	1	50	0	0	0	0	0	Typical	1	1	119	99	60	84	1	23.9869	1	2	178	76		1	T-wave inversion	Inferior	Sinus rhythm	0			1	2004	Oral agent	0			0			0			0			0		Current smoker	40	30
002-0169	Male	1	53	0	0	0	0	0	Typical	0	0	This hospital	127	76	58	1	26.8544	2	3	166	74		1	T-wave inversion	Lateral	Sinus rhythm	1	1985	Medical Tx	0			1	2008	Medical Tx	0			0			0			0		Never smoker
002-0170	Male	1	73	1	1	1	0	0	Typical	1	0	119	117	67	131	3	23.4375	1	2	160	60		1	T-wave inversion	Anterior,Lateral	Sinus rhythm	0			1		Insulin	0			0			0			0			0		Never smoker
002-0171	Male	1	54	0	0	0	0	0	Typical	1	1	This hospital	175	98	90	1	23.3355	1	2	163	62		1	ST segment elevation,Q wave,T-wave inversion	Anterior,Lateral	Sinus rhythm	0			0			0			0			0			0			0		Current smoker	20	33
002-0172	Female	2	61	1	0	0	0	0	Typical	1	0	Other hospital	201	94	80	1	24.8358	2	2	158	62		1	T-wave inversion	Undetermined	Sinus rhythm	0			0			0			0			0			0			0		Never smoker
002-0173	Male	1	69	1	1	0	0	0	Typical	0	0	Other hospital	113	73	71	1	23.8751	1	2	165	65		1	Q wave,T-wave inversion	Inferior	Sinus rhythm	0			0			0			0			0			0			0		Never smoker
002-0174	Male	1	59	0	0	0	0	0	Typical	1	0	This hospital	134	64	65	1	25	2	3	160	64		1	Q wave,T-wave inversion	Lateral	Sinus rhythm	1		Medical Tx	0			1		Medical Tx	0			1		PCI	0			0		Never smoker
002-0175	Male	1	52	0	0	0	0	0	Typical	0	1	This hospital	165	98	79	1	26.1738	2	3	177	82		1	ST segment elevation,ST segment depression,T-wave inversion	Anterior,Lateral	Sinus rhythm	1		0	0			1		0	0			1		Unk0wn	0			0		Never smoker
002-0176	Male	1	70	1	1	1	0	0	Atypical	1	0	119	90	60	176	3	23.9869	1	2	178	76		1	ST segment elevation	Anterior	Other	0			0			0			1	1999	PCI	0			0			0		Never smoker
002-0177	Male	1	62	1	0	0	0	0	Typical	0	0	This hospital	147	73	77	1	16.8962	1	1	165	46		1	ST segment elevation,RBBB	Anterior,Inferior	Sinus rhythm	0			0			0			0			1	2007	PCI	0			0		Current smoker	20	30
002-0178	Male	1	61	1	0	0	0	0	Typical	0	1	119	103	76	92	4	23.4375	1	2	160	60		1	ST segment elevation	Anterior,Lateral	Sinus rhythm	0			0			0			0			0			0			0		Current smoker	20	30
002-0179	Male	1	55	0	0	0	0	0	Typical	0	1	119	226	138	80	1	25.3069	2	3	171	74		1	No change	Undetermined	Sinus rhythm	0			1		Oral agent	0			0			0			0			0		Ex- smoker	10	10
002-0180	Male	1	56	0	0	0	0	0	Typical	0	0	Other hospital	139	90	79	3	25.2595	2	3	170	73		1	No change	Undetermined	Sinus rhythm	1		Medical Tx	1		Oral agent	0			0			0			0			0		Never smoker
002-0181	Female	2	69	1	1	0	0	0	Typical	0	0	Other hospital	124	72	94	3	25.1532	2	3	157	62		1	ST segment elevation,Q wave,RBBB	Lateral	Sinus rhythm	0			0			0			0			0			0			0		Never smoker
002-0183	Male	1	67	1	1	0	0	0	Typical	0	1	Other hospital	127	66	65	1	24.9135	2	2	170	72		1	ST segment elevation	Anterior	Other	0			0			0			0			0			0			0		Ex- smoker	10	40
002-0184	Male	1	84	1	1	1	1	1	Typical	0	0	119	1	1	1	4	23.6244	1	2	162	62		1	ST segment elevation	Anterior,Inferior,Lateral	Other	0			0			0			0			0			0			0		Never smoker
002-0185	Male	1	30	0	0	0	0	0	Typical	1	1	This hospital	104	58	92	1	21.2585	1	2	168	60		1	ST segment elevation	Anterior,Lateral	Sinus rhythm	0			0			0			0			0			0			0		Current smoker	13	23
002-0186	Male	1	66	1	1	0	0	0	Typical	1	1	This hospital	131	83	125	3	26.1719	2	3	160	67		1	ST segment elevation,Q wave,ST segment depression	Anterior,Lateral	Sinus rhythm	1		0	0			1		0	1	2001	Medical Tx	0			0			Infarction	No	Never smoker
002-0187	Male	1	70	1	1	1	0	0	Typical	1	0	Other hospital	101	55	60	1	27.4406	3	3	176	85		1	ST segment depression	Inferior	Sinus rhythm	0			0			1		Medical Tx	0			1	2006	PCI	0			0		Ex- smoker	20	40
002-0188	Male	1	81	1	1	1	1	1	Typical	1	1	119	123	80	113	1	27.0169	2	3	171	79		1	ST segment elevation,ST segment depression	Lateral	Atrial fibrillation	1	1993	Medical Tx	0			0			0			0			0			0		Never smoker
002-0189	Male	1	86	1	1	1	1	1	Typical	0	1	Other hospital	119	75	72	4	24.2215	1	2	170	70		1	Q wave,T-wave inversion	Anterior,Inferior	Sinus rhythm	0			1		Oral agent	0			0			0			0			0		Never smoker
002-0190	Male	1	61	1	0	0	0	0	Typical	1	1	Other hospital	138	81	116	3	19.1001	1	2	165	52		1	ST segment elevation,Q wave	Anterior	Wide QRS tachycardia	0			1		0	0			0			0			0			0		Never smoker
002-0191	Female	2	73	1	1	1	0	0	Typical	1	1	Other hospital	96	53	100	3	21.0962	1	2	157	52		1	ST segment elevation	Inferior	Sinus rhythm	0			1		Oral agent	1		Medical Tx	0			0			0			Infarction	Medical Tx	Never smoker
002-0192	Female	2	65	1	1	0	0	0	Atypical	0	0	Other hospital	108	61	109	4	21.6413	1	2	152	50		1	ST segment depression,T-wave inversion	Anterior,Lateral	Sinus rhythm	1		Medical Tx	1		Oral agent	0			0			0			0			0		Never smoker
002-0193	Male	1	43	0	0	0	0	0	Typical	0	1	Other hospital	126	76	84	1	29.7521	3	3	165	81		1	T-wave inversion	Lateral	Sinus rhythm	1		Medical Tx	0			1		Medical Tx	0			0			0			0		Current smoker	30	25
002-0194	Female	2	79	1	1	1	1	0	Typical	1	1	Other hospital	271	134	111	3	23.2834	1	2	148	51		1	ST segment depression,T-wave inversion	Anterior,Inferior,Lateral	Sinus rhythm	0			1		Insulin	0			0			0			0			0		Never smoker
002-0195	Female	2	77	1	1	1	1	0	Typical	0	0	This hospital	232	143	108	1	24.2187	1	2	160	62		1	ST segment elevation	Anterior	Sinus rhythm	1		Medical Tx	0			1		Medical Tx	0			0			0			0		Never smoker
002-0196	Male	1	61	1	0	0	0	0	Typical	0	0	119	155	86	56	1	23.6244	1	2	162	62		1	ST segment elevation	Inferior	Sinus rhythm	1		Medical Tx	1		Oral agent	1		Medical Tx	0			0			0			0		Ex- smoker	20	30
002-0197	Female	2	80	1	1	1	1	1	Typical	0	0	Other hospital	117	82	62	1	19.1467	1	2	155	46		1	ST segment elevation	Anterior,Inferior	Sinus rhythm	1		Medical Tx	1	2003	Oral agent	0			0			0			0			Infarction	No	Never smoker
002-0198	Male	1	51	0	0	0	0	0	Typical	0	0	This hospital	153	97	66	1	26.9598	2	3	169	77		1	ST segment elevation	Anterior,Lateral	Other	0			0			0			0			1	2008	PCI	0			0		Current smoker	20	15
002-0199	Female	2	57	0	0	0	0	0	Typical	0	0	This hospital	137	97	63	1	21.875	1	2	160	56		1	ST segment depression	Undetermined	Sinus rhythm	1		Medical Tx	0			0			0			1	2006	PCI	0			0		Never smoker
002-0200	Male	1	73	1	1	1	0	0	Typical	0	0	Other hospital	128	62	84	1	19.0039	1	2	167	53		1	ST segment elevation	Inferior	Sinus rhythm	1		Medical Tx	1		Oral agent	1		Medical Tx	0			0			0			Infarction	Medical Tx	Ex- smoker	40	40
002-0201	Female	2	65	1	1	0	0	0	Typical	0	0	119	135	81	70	1	24.3496	1	2	153	57		1	ST segment elevation,RBBB	Inferior	Sinus rhythm	0			1	2003	Oral agent	1		Medical Tx	0			0			0			0		Current smoker	20	35
002-0202	Female	2	82	1	1	1	1	1	Typical	1	1	119	133	95	101	2	29.5525	3	3	155	71		1	ST segment depression,T-wave inversion	Anterior,Lateral	Sinus rhythm	1		Medical Tx	1		Oral agent	1		Medical Tx	0			0			0			0		Never smoker
002-0203	Female	2	73	1	1	1	0	0	Typical	1	1	Other hospital	154	79	95	3	18.2899	1	1	162	48		1	T-wave inversion	Lateral	Sinus rhythm	1		Medical Tx	1		Oral agent	0			0			0			0			0		Never smoker
002-0206	Male	1	86	1	1	1	1	1	Typical	1	1	Other hospital	174	84	110	1	27.7177	3	3	172	82		1	ST segment elevation,ST segment depression	Lateral	Sinus rhythm	1		Medical Tx	1		Oral agent	1		Medical Tx	0			0			0			0		Never smoker
002-0207	Male	1	65	1	1	0	0	0	Typical	1	1	This hospital	134	78	67	1	22.4913	1	2	170	65		1	No change	Undetermined	Sinus rhythm	0			0			0			0			0			0			0		Never smoker
002-0208	Male	1	57	0	0	0	0	0	Typical	0	0	Other hospital	175	96	78	1	24.1633	1	2	175	74		1	ST segment elevation	Inferior	Sinus rhythm	1		Medical Tx	1		Oral agent	1		Medical Tx	0			0			0			0		Current smoker	20	30
002-0209	Male	1	44	0	0	0	0	0	Typical	0	1	Other hospital	132	84	75	1	30.478	4	3	167	85		1	ST segment elevation,ST segment depression	Undetermined	Other	1		0	0			0			0			0			0			0		Current smoker	20	20
002-0210	Male	1	70	1	1	1	0	0	Typical	1	1	Other hospital	126	57	59	1	24.0346	1	2	158	60		1	T-wave inversion	Inferior	Sinus rhythm	1		Medical Tx	0			0			0			0			0			0		Ex- smoker	20	20
002-0211	Male	1	48	0	0	0	0	0	Typical	1	1	This hospital	130	88	65	1	22.8625	1	2	166	63		1	ST segment elevation	Anterior	Sinus rhythm	1	2003	Medical Tx	0			0			0			1	2013	Medical Tx	0			0		Never smoker
002-0212	Male	1	75	1	1	1	1	0	Typical	0	0	119	110	82	83	1	27.4406	3	3	176	85		1	ST segment elevation	Anterior	Atrial fibrillation	0			0			0			0			1	2005	Medical Tx	0			0		Never smoker
002-0213	Male	1	64	1	0	0	0	0	Typical	0	0	This hospital	125	76	63	1	26.1752	2	3	167	73		1	T-wave inversion	Inferior	Sinus rhythm	1		Medical Tx	0			0			0			0			0			0		Never smoker
002-0214	Male	1	65	1	1	0	0	0	Typical	0	0	119	156	70	74	1	25.0135	2	3	172	74		1	ST segment elevation,Q wave	Inferior	Sinus rhythm	0			1	2002	Oral agent	0			0			0			0			0		Never smoker
002-0215	Male	1	45	0	0	0	0	0	Typical	0	0	This hospital	193	120	77	1	24.4418	1	2	174	74		1	No change	Undetermined	Sinus rhythm	0			0			0			0			0			0			0		Current smoker	10	30
002-0216	Female	2	81	1	1	1	1	1	Typical	1	0	This hospital	160	80	66	2	17.0874	1	1	153	40		1	T-wave inversion	Anterior,Lateral	Sinus rhythm	1		Medical Tx	1		0	0			0			0			0			TIA	Medical Tx	Never smoker
002-0217	Female	2	60	1	0	0	0	0	Typical	0	0	This hospital	108	66	80	3	27.6398	3	3	158	69		1	T-wave inversion	Inferior	Sinus rhythm	1	2003	Medical Tx	1	1995	Insulin	1		Medical Tx	0			0			0			0		Never smoker
002-0218	Male	1	56	0	0	0	0	0	Typical	0	0	Other hospital	133	86	77	2	24.0055	1	2	162	63		1	T-wave inversion	Inferior	Sinus rhythm	0			0			0			0			0			0			0		Current smoker	20	30
002-0219	Male	1	54	0	0	0	0	0	Typical	0	0	This hospital	130	70	61	1	26.0617	2	3	173	78		1	ST segment elevation,T-wave inversion	Inferior,Lateral	Sinus rhythm	0			0			0			0			0			0			0		Current smoker	20	20
002-0220	Male	1	90	1	1	1	1	1	Typical	0	1	This hospital	139	83	72	3	27.4348	3	3	162	72		1	T-wave inversion	Anterior,Lateral	Atrial fibrillation	1		Medical Tx	0			0			0			0			1	2011	Medical Tx	0		Never smoker
002-0221	Male	1	65	1	1	0	0	0	Typical	0	0	Other hospital	124	74	77	1	23.8754	1	2	170	69		1	ST segment elevation,ST segment depression,T-wave inversion	Anterior,Inferior,Lateral	Sinus rhythm	0			1	2000	Oral agent	1	2000	Medical Tx	0			0			0			0		Current smoker	20	40
002-0222	Male	1	52	0	0	0	0	0	Typical	0	0	119	127	68	78	1	30.0838	3	3	172	89		1	ST segment elevation	Inferior	Sinus rhythm	1	2008	Medical Tx	1	2008	Oral agent	0			0			1	2008	Medical Tx	0			0		Current smoker	16	30
002-0223	Male	1	61	1	0	0	0	0	Typical	0	0	Other hospital	134	92	95	1	25.8645	2	3	168	73		1	ST segment elevation	Anterior,Lateral	Sinus rhythm	0			0			0			0			0			0			0		Current smoker	10	50
002-0224	Male	1	72	1	1	1	0	0	Atypical	0	0	119	157	70	60	4	19.3772	1	2	170	56		1	ST segment elevation,Q wave,ST segment depression,T-wave inversion	Anterior,Inferior,Lateral	Sinus rhythm	1	1997	Medical Tx	1	1997	Oral agent	0			0			0			0			TIA	Medical Tx	Never smoker
002-0225	Male	1	69	1	1	0	0	0	Typical	0	1	This hospital	96	53	70	2	26.449	2	3	175	81		1	ST segment elevation	Lateral	Sinus rhythm	1		Medical Tx	1		Insulin	0			1	2012	PCI	0			0			0		Never smoker
002-0226	Female	2	77	1	1	1	1	0	Typical	1	0	119	123	76	92	1	23.4952	1	2	153	55		1	ST segment elevation	Anterior	Sinus rhythm	1		Medical Tx	1		Oral agent	0			0			0			0			0		Never smoker
002-0227	Male	1	70	1	1	1	0	0	Typical	0	0	Other hospital	136	85	62	1	24.0317	1	2	179	77		1	No change	Undetermined	Sinus rhythm	0			1		Oral agent	1		Medical Tx	0			0			0			0		Current smoker	20	45
002-0228	Male	1	48	0	0	0	0	0	Typical	1	1	This hospital	129	89	64	1	26.2507	2	3	181	86		1	ST segment elevation	Inferior	Sinus rhythm	0			0			0			0			0			0			0		Current smoker	20	30
002-0229	Male	1	67	1	1	0	0	0	Typical	1	0	119	169	92	63	1	24.539	2	2	164	66		1	ST segment elevation	Anterior,Lateral	Sinus rhythm	1	2009	Medical Tx	1	2009	Oral agent	0			0			0			0			0		Current smoker	30	50
002-0230	Male	1	82	1	1	1	1	1	Typical	1	0	This hospital	151	77	104	1	24.9135	2	2	170	72		1	ST segment elevation	Anterior,Inferior	Sinus rhythm	1	1983	Medical Tx	1	1990	Oral agent	0			0			0			0			0		Never smoker
002-0231	Male	1	45	0	0	0	0	0	Typical	0	0	This hospital	110	61	82	4	20	1	2	150	45		1	ST segment elevation	Anterior	Sinus rhythm	0			0			0			0			0			0			0		Current smoker	20	30
002-0232	Female	2	91	1	1	1	1	1	Typical	1	1	Other hospital	155	74	46	1	18.718	1	2	148	41		1	LBBB	Undetermined	Sinus rhythm	1	2011	0	0			0			0			0			0			0		Never smoker
002-0233	Male	1	63	1	0	0	0	0	Typical	1	1	119	120	65	68	1	23.8754	1	2	170	69		1	ST segment elevation	Anterior,Lateral	Sinus rhythm	1	2006	Medical Tx	0			0			0			0			0			0		Current smoker	20	40
002-0234	Male	1	68	1	1	0	0	0	Typical	1	0	Other hospital	121	68	84	1	26.0276	2	3	172	77		1	ST segment elevation,T-wave inversion	Anterior,Lateral	Sinus rhythm	1		Medical Tx	0			0			0			0			0			0		Current smoker	10	35
002-0235	Male	1	61	1	0	0	0	0	Typical	0	0	Other hospital	120	67	54	1	30.0232	3	3	176	93		1	ST segment depression,T-wave inversion,LBBB	Anterior,Inferior,Lateral	Sinus rhythm	1	2009	Medical Tx	1	2009	0	1		Medical Tx	0			1	2004	PCI	0			0		Never smoker
002-0236	Female	2	49	0	0	0	0	0	Typical	0	0	Other hospital	151	87	91	1	24.841	2	2	163	66		1	No change	Undetermined	Sinus rhythm	0			0			0			0			1	2005	PCI	0			0		Never smoker
002-0237	Male	1	73	1	1	1	0	0	Typical	1	0	119	167	104	65	1	20.7031	1	2	160	53		1	ST segment elevation,ST segment depression	Inferior,Lateral	Sinus rhythm	0			0			0			0			0			0			0		Never smoker
002-0238	Male	1	78	1	1	1	1	0	Typical	1	0	119	109	74	97	4	21.9289	1	2	151	50		1	ST segment elevation,Q wave,ST segment depression,T-wave inversion	Anterior,Lateral	Sinus rhythm	1		Medical Tx	0			0			1	2006	PCI	0			0			0		Never smoker
002-0239	Female	2	83	1	1	1	1	1	Typical	1	1	This hospital	160	67	73	1	23.0469	1	2	160	59		1	ST segment depression	Undetermined	Sinus rhythm	1	1973	Medical Tx	0			0			0			0			0			0		Never smoker
002-0240	Male	1	61	1	0	0	0	0	Typical	0	1	Other hospital	166	85	81	1	25.9516	2	3	170	75		1	T-wave inversion	Anterior,Lateral	Sinus rhythm	1	2012	Medical Tx	1		Unk0wn	0			0			0			0			0		Current smoker	20	30
002-0241	Male	1	43	0	0	0	0	0	Typical	0	0	Other hospital	232	137	88	1	26.5285	2	3	179	85		1	ST segment depression,T-wave inversion,RBBB	Undetermined	Sinus rhythm	0			0			0			0			0			0			0		Current smoker	40	20
002-0242	Female	2	62	1	0	0	0	0	Typical	0	0	119	237	105	81	1	29.1545	3	3	147	63		1	T-wave inversion	Undetermined	Sinus rhythm	1		Medical Tx	0			1		Medical Tx	0			0			0			0		Never smoker
002-0243	Male	1	74	1	1	1	0	0	Typical	0	0	This hospital	106	58	66	1	24.6097	2	2	165	67		1	No change	Undetermined	Sinus rhythm	0			0			0			0			0			0			0		Current smoker	10	50
002-0246	Male	1	79	1	1	1	1	0	Typical	1	1	119	130	68	88	1	24.8591	2	2	169	71		1	ST segment elevation,ST segment depression,T-wave inversion	Anterior	Other	1		Medical Tx	0			1		Medical Tx	1		Medical Tx	0			1		Medical Tx	0		Never smoker
002-0247	Male	1	77	1	1	1	1	0	Typical	0	1	Other hospital	126	70	80	1	25.0762	2	3	161	65		1	Q wave	Inferior	Sinus rhythm	1		Medical Tx	1		Insulin	0			0			0			0			0		Ex- smoker	20	30
002-0248	Male	1	65	1	1	0	0	0	Typical	0	1	119	176	91	70	1	20.984	1	2	176	65		1	Q wave,ST segment depression,T-wave inversion	Undetermined	Sinus rhythm	0			1		0	0			0			0			0			0		Current smoker	20	40
002-0249	Male	1	42	0	0	0	0	0	Typical	1	1	119	126	89	70	1	27.0416	2	3	172	80		1	ST segment elevation	Undetermined	Other	0			0			0			0			0			0			0		Current smoker	20	9
002-0250	Male	1	48	0	0	0	0	0	Typical	1	1	119	141	81	97	1	18.7783	1	2	168	53		1	ST segment elevation	Anterior,Lateral	Wide QRS tachycardia	0			0			0			0			0			0			0		Never smoker
002-0251	Male	1	72	1	1	1	0	0	Typical	0	1	119	121	62	65	1	24.2424	1	2	165	66		1	No change	Undetermined	Sinus rhythm	1		Medical Tx	1	2003	Oral agent	1		Medical Tx	0			0			0			0		Never smoker
002-0252	Male	1	65	1	1	0	0	0	Typical	0	1	Other hospital	124	68	76	1	20.4152	1	2	170	59		1	ST segment elevation	Inferior	Other	0			0			0			0			0			0			0		Current smoker	20	40
002-0254	Female	2	65	1	1	0	0	0	Typical	1	1	Other hospital	148	82	80	1	24.3496	1	2	153	57		1	T-wave inversion	Anterior	Other	1	2003	Medical Tx	0			0			0			0			0			0		Never smoker
002-0255	Female	2	77	1	1	1	1	0	Typical	1	0	This hospital	105	57	70	1	26.5239	2	3	144	55		1	ST segment elevation	Inferior	Sinus rhythm	1		Medical Tx	1	1969	Insulin	1		Medical Tx	0			0			0			0		Never smoker
002-0256	Male	1	67	1	1	0	0	0	Typical	0	0	Other hospital	131	85	61	1	26.1286	2	3	166	72		1	ST segment elevation,ST segment depression,T-wave inversion	Undetermined	Sinus rhythm	1		Medical Tx	0			1	2001	Medical Tx	1		PCI	0			0			0		Never smoker
002-0257	Female	2	70	1	1	1	0	0	Typical	1	0	119	149	99	123	2	22.0711	1	2	149	49		1	ST segment elevation	Anterior	Wide QRS tachycardia	0			1		Oral agent	0			0			1	2006	Medical Tx	0			0		Never smoker
002-0258	Female	2	74	1	1	1	0	0	Typical	1	1	Other hospital	119	79	88	1	24.3046	1	2	161	63		1	ST segment elevation,Q wave,ST segment depression,T-wave inversion	Inferior	Other	0			1		Insulin	0			0			0			0			0		Never smoker
002-0259	Male	1	59	0	0	0	0	0	Typical	0	0	119	115	73	66	1	23.6652	1	2	167	66		1	ST segment elevation	Inferior	Sinus rhythm	1		Medical Tx	1		Insulin	1		Medical Tx	1	2011	CABG	1	2007	PCI	0			0		Never smoker
002-0260	Male	1	84	1	1	1	1	1	Typical	1	0	This hospital	100	70	65	1	21.875	1	2	160	56		1	ST segment elevation	Anterior,Lateral	Sinus rhythm	0			0			0			0			0			0			0		Ex- smoker	20	40
002-0261	Male	1	70	1	1	1	0	0	Typical	0	1	Other hospital	140	96	71	1	21.7079	1	2	169	62		1	ST segment elevation,ST segment depression,T-wave inversion	Anterior,Lateral	Other	0			0			0			0			0			0			0		Never smoker
002-0262	Male	1	70	1	1	1	0	0	Typical	0	0	Other hospital	202	104	64	1	28.0102	3	3	169	80		1	ST segment depression,T-wave inversion	Inferior	Other	1		Medical Tx	0			1		Medical Tx	0			0			0			0		Ex- smoker	20	40
002-0263	Male	1	62	1	0	0	0	0	Typical	1	0	119	119	65	72	1	22.7204	1	2	173	68		1	ST segment elevation,ST segment depression,T-wave inversion	Inferior,Lateral	Other	1		Medical Tx	1		Oral agent	1		Medical Tx	1	2007	PCI	1	2007	PCI	0			0		Ex- smoker	20	40
002-0264	Male	1	61	1	0	0	0	0	Typical	0	0	119	189	76	84	1	25.8166	2	3	167	72		1	ST segment elevation,ST segment depression,T-wave inversion	Anterior,Inferior,Lateral	Other	0			0			0			0			0			0			0		Ex- smoker	20	30
002-0265	Female	2	49	0	0	0	0	0	Typical	0	1	Other hospital	141	79	95	1	28.1969	3	3	162	74		1	ST segment depression,T-wave inversion	Anterior,Lateral	Other	1		Medical Tx	1	1998	Insulin	0			0			0			0			0		Never smoker
002-0266	Male	1	50	0	0	0	0	0	Typical	1	0	119	168	111	75	1	24.7252	2	2	173	74		1	ST segment elevation,ST segment depression	Anterior	Other	1		0	0			0			0			0			0			0		Current smoker	20	30
002-0267	Male	1	52	0	0	0	0	0	Typical	0	0	119	139	89	113	1	23.4375	1	2	160	60		1	ST segment elevation,T-wave inversion	Inferior	Sinus rhythm	1		Medical Tx	1		Oral agent	1		Medical Tx	0			0			0			0		Current smoker	20	60
002-0268	Male	1	34	0	0	0	0	0	Typical	0	0	Other hospital	116	77	67	1	24.2587	1	2	177	76		1	ST segment elevation,Q wave	Inferior	Other	0			0			0			0			0			0			0		Current smoker	20	30
002-0269	Male	1	50	0	0	0	0	0	Typical	0	0	Other hospital	176	105	100	1	26.8923	2	3	167	75		1	Q wave,T-wave inversion	Lateral	Other	1		0	0			0			0			0			0			0		Never smoker
002-0270	Female	2	66	1	1	0	0	0	Typical	0	1	Other hospital	164	98	77	1	21.2306	1	2	158	53		1	No change	Undetermined	Sinus rhythm	1	2002	Medical Tx	0			0			0			0			0			0		Never smoker
002-0271	Male	1	75	1	1	1	1	0	Typical	0	1	This hospital	161	77	52	1	25.2174	2	3	163	67		1	Q wave,ST segment depression	Inferior	Other	1		Medical Tx	0			0			0			0			0			0		Never smoker
002-0273	Male	1	64	1	0	0	0	0	Typical	0	0	Other hospital	126	82	94	1	17.6471	1	1	170	51		1	ST segment elevation,Q wave	Anterior	Other	0			0			0			0			0			0			0		Never smoker
002-0274	Male	1	60	1	0	0	0	0	Atypical	1	1	This hospital	142	73	88	1	23.6614	1	2	172	70		1	ST segment elevation	Anterior	Sinus rhythm	1		Unk0wn	1		Insulin	1		Medical Tx	1	2010	PCI	1		Medical Tx	0			0		Current smoker	20	30
002-0275	Male	1	67	1	1	0	0	0	Atypical	1	0	This hospital	148	96	105	1	21.4844	1	2	160	55		1	Q wave,ST segment depression,T-wave inversion	Anterior,Lateral	Sinus rhythm	1		Medical Tx	0			1		Medical Tx	0			1		PCI	0			0		Never smoker
002-0276	Male	1	74	1	1	1	0	0	Typical	1	0	119	181	81	80	1	24.2587	1	2	177	76		1	ST segment depression	Anterior,Lateral	Sinus rhythm	1		Medical Tx	0			1		Medical Tx	0			0			0			0		Never smoker
002-0277	Male	1	57	0	0	0	0	0	Typical	0	0	119	137	99	99	1	25.5102	2	3	168	72		1	ST segment elevation,Q wave	Inferior	Sinus rhythm	0			0			1		0	0			0			0			0		Ex- smoker	1	20
002-0278	Male	1	75	1	1	1	1	0	Atypical	0	0	Other hospital	122	75	78	1	26.079	2	3	165	71		1	T-wave inversion	Anterior,Inferior	Sinus rhythm	1		Medical Tx	0			0			0			0			0			0		Current smoker	10	50
002-0279	Male	1	71	1	1	1	0	0	Typical	0	0	119	85	56	76	4	22.3435	1	2	177	70		1	ST segment elevation,Q wave,ST segment depression	Anterior,Inferior,Lateral	Sinus rhythm	1		Medical Tx	1		Insulin	0			0			0			0			0		Never smoker
002-0280	Male	1	67	1	1	0	0	0	Typical	0	0	This hospital	197	102	71	1	21.3578	1	2	169	61		1	No change	Undetermined	Sinus rhythm	0			0			0			0			0			0			0		Current smoker	10	45
002-0281	Female	2	66	1	1	0	0	0	Typical	1	0	This hospital	139	80	61	1	25.204	2	3	153	59		1	ST segment depression	Lateral	Sinus rhythm	1		Medical Tx	0			0			0			1	2013	0	0			0		Current smoker	10	20
002-0282	Female	2	38	0	0	0	0	0	Typical	0	0	Other hospital	205	115	74	1	20.5442	1	2	148	45		1	ST segment depression,T-wave inversion	Anterior,Lateral	Sinus rhythm	1		Medical Tx	0			0			0			1	2011	PCI	0			0		Unknown
002-0283	Male	1	47	0	0	0	0	0	Typical	1	0	This hospital	139	89	68	1	22.46	1	2	174	68		1	ST segment elevation	Anterior	Sinus rhythm	1		0	0			0			0			0			0			0		Current smoker	40	20
002-0284	Female	2	75	1	1	1	1	0	Typical	0	0	Other hospital	130	86	98	1	25	2	3	160	64		1	ST segment depression	Lateral	Sinus rhythm	1		Medical Tx	1		Oral agent	1		Medical Tx	0			0			0			0		Never smoker
002-0285	Male	1	74	1	1	1	0	0	Typical	1	0	This hospital	132	82	87	1	16.5607	1	1	163	44		1	ST segment elevation	Anterior	Sinus rhythm	0			0			0			0			0			0			0		Never smoker
002-0286	Male	1	59	0	0	0	0	0	Typical	0	0	This hospital	175	108	93	1	24.974	2	2	155	60		1	No change	Undetermined	Sinus rhythm	1		Medical Tx	0			1		0	0			0			0			0		Never smoker
002-0287	Female	2	61	1	0	0	0	0	Typical	0	0	This hospital	89	58	105	1	21.5019	1	2	157	53		1	Q wave,ST segment depression	Anterior,Inferior,Lateral	Sinus rhythm	0			0			0			0			0			0			0		Never smoker
002-0288	Male	1	44	0	0	0	0	0	Typical	1	0	119	138	104	78	1	21.7993	1	2	170	63		1	ST segment elevation,Q wave	Inferior	Sinus rhythm	1		0	1		0	1		0	0			0			0			0		Current smoker	40	25
002-0289	Male	1	65	1	1	0	0	0	Typical	0	0	Other hospital	154	87	78	1	22.5896	1	2	167	63		1	ST segment depression	Anterior	Sinus rhythm	0			0			0			0			0			0			0		Never smoker
002-0290	Male	1	58	0	0	0	0	0	Typical	1	0	This hospital	146	75	98	1	25.8166	2	3	167	72		1	T-wave inversion	Lateral	Sinus rhythm	1		Medical Tx	1		Oral agent	0			0			0			0			0		Ex- smoker	10	30
002-0291	Male	1	54	0	0	0	0	0	Typical	0	0	This hospital	115	67	56	1	22.3133	1	2	157	55		1	ST segment elevation,Q wave	Inferior	Sinus rhythm	0			1		Oral agent	1		Medical Tx	0			0			0			0		Ex- smoker	10	30
002-0292	Female	2	70	1	1	1	0	0	Typical	1	0	119	147	88	67	1	24.3046	1	2	161	63		1	ST segment depression	Anterior,Lateral	Sinus rhythm	1		Medical Tx	1		Insulin	0			0			0			0			0		Never smoker
002-0293	Male	1	62	1	0	0	0	0	Typical	1	0	This hospital	111	75	94	1	23.1473	1	2	161	60		1	ST segment elevation	Anterior	Sinus rhythm	0			0			1		0	0			0			0			0		Unknown
002-0294	Male	1	71	1	1	1	0	0	Typical	0	1	This hospital	182	98	74	1	23.3355	1	2	163	62		1	ST segment depression,T-wave inversion	Lateral	Sinus rhythm	1		0	0			0			0			1	1999	PCI	0			0		Current smoker	10	50
002-0295	Male	1	70	1	1	1	0	0	Typical	1	0	Other hospital	185	90	89	1	23.2434	1	2	162	61		1	Q wave,ST segment depression,T-wave inversion	Anterior,Inferior	Sinus rhythm	1		Medical Tx	0			1		0	0			1	2011	0	0			0		Never smoker
002-0296	Male	1	68	1	1	0	0	0	Typical	0	0	Other hospital	189	91	67	1	22.2041	1	2	175	68		1	ST segment depression,T-wave inversion	Anterior,Inferior,Lateral	Sinus rhythm	0			0			0			0			0			0			0		Never smoker
002-0297	Male	1	61	1	0	0	0	0	Typical	0	1	119	112	81	57	1	24.4646	1	2	163	65		1	ST segment elevation	Inferior	Sinus rhythm	1		Medical Tx	1		Oral agent	1		Medical Tx	1	2008	PCI	1	2008	PCI	0			0		Ex- smoker	40	30
002-0299	Female	2	71	1	1	1	0	0	Typical	1	1	This hospital	188	89	130	1	22.5069	1	2	152	52		1	Q wave,ST segment depression,T-wave inversion	Anterior,Lateral	Sinus rhythm	1		0	0			1		0	0			0			0			0		Current smoker	40	30
002-0300	Male	1	73	1	1	1	0	0	Typical	0	0	This hospital	113	68	64	1	20.0474	1	2	173	60		1	No change	Undetermined	Sinus rhythm	0			0			0			0			0			0			0		Ex- smoker	10	20
002-0301	Male	1	45	0	0	0	0	0	Typical	0	0	This hospital	160	90	69	1	26.2596	2	3	169	75		1	No change	Undetermined	Sinus rhythm	1		Medical Tx	0			0			0			0			0			0		Never smoker
002-0302	Male	1	75	1	1	1	1	0	Atypical	1	0	Other hospital	190	110	96	1	24.623	2	2	171	72		1	No change	Undetermined	Sinus rhythm	1		Medical Tx	0			0			0			0			0			0		Never smoker
002-0303	Male	1	69	1	1	0	0	0	Typical	0	0	This hospital	199	120	103	1	19.1953	1	2	163	51		1	ST segment elevation	Inferior	Sinus rhythm	0			0			0			0			0			0			0		Never smoker
002-0304	Male	1	66	1	1	0	0	0	Typical	0	0	This hospital	147	93	69	1	22.0968	1	2	183	74		1	ST segment depression	Inferior	Sinus rhythm	1		Medical Tx	0			0			0			0			0			0		Ex- smoker	20	40
002-0305	Female	2	65	1	1	0	0	0	Typical	0	0	119	154	99	49	1	21.6441	1	2	155	52		1	ST segment depression	Undetermined	Other	0			0			0			0			0			0			TIA	Medical Tx	Never smoker
002-0306	Male	1	61	1	0	0	0	0	Atypical	1	0	This hospital	164	93	81	1	26.6436	2	3	170	77		1	T-wave inversion	Anterior,Lateral	Sinus rhythm	1		Medical Tx	1		Unk0wn	0			0			0			0			0		Never smoker
002-0307	Female	2	76	1	1	1	1	0	Atypical	1	0	This hospital	177	102	96	1	25.721	2	3	154	61		1	ST segment elevation,T-wave inversion	Anterior	Sinus rhythm	1		Medical Tx	1		Unk0wn	0			0			0			0			0		Never smoker
002-0308	Male	1	81	1	1	1	1	1	Typical	0	0	Other hospital	133	78	118	1	30.8594	4	3	160	79		1	No change	Undetermined	Sinus rhythm	1		Medical Tx	1		Unk0wn	0			0			0			0			0		Ex- smoker	20	10
002-0309	Male	1	50	0	0	0	0	0	Typical	0	1	Other hospital	184	107	72	1	22.4082	1	2	169	64		1	No change	Undetermined	Sinus rhythm	0			1		Unk0wn	0			0			1		PCI	0			0		Never smoker
002-0310	Male	1	75	1	1	1	1	0	Typical	0	0	119	117	85	68	1	22.3214	1	2	168	63		1	ST segment elevation	Anterior,Lateral	Sinus rhythm	1		Medical Tx	0			0			0			0			0			0		Never smoker
002-0311	Male	1	68	1	1	0	0	0	Typical	0	1	This hospital	179	79	93	1	24.7676	2	2	162	65		1	ST segment depression	Anterior,Inferior,Lateral	Sinus rhythm	0			1	2002	Oral agent	0			1	2010	PCI	0			0			TIA	Medical Tx	Ex- smoker	20	12
002-0312	Female	2	83	1	1	1	1	1	Atypical	1	0	This hospital	178	85	117	1	20.7756	1	2	152	48		1	ST segment depression	Undetermined	Wide QRS tachycardia	0			1		Unk0wn	0			0			0			0			0		Never smoker
002-0313	Male	1	80	1	1	1	1	1	Atypical	0	0	This hospital	217	104	83	1	22.3214	1	2	168	63		1	No change	Undetermined	Sinus rhythm	0			0			0			0			1		PCI	0			0		Never smoker
002-0314	Male	1	78	1	1	1	1	0	Typical	0	0	This hospital	138	72	80	1	26.0584	2	3	153	61		1	T-wave inversion	Inferior,Posterior	Sinus rhythm	0			1		Unk0wn	0			0			0			0			0		Never smoker
002-0316	Male	1	65	1	1	0	0	0	Atypical	1	1	119	182	99	100	1	22.6562	1	2	160	58		1	No change	Undetermined	Sinus rhythm	1		Medical Tx	1		Insulin	0			0			1		Medical Tx	0			0		Unknown
002-0319	Female	2	79	1	1	1	1	0	Typical	0	0	119	188	87	75	1	21.0007	1	2	148	46		1	T-wave inversion	Undetermined	Sinus rhythm	0			1		Insulin	0			0			0			0			0		Never smoker
002-0320	Female	2	73	1	1	1	0	0	Atypical	0	0	119				1	26.1066	2	3	159	66		1	ST segment depression,RBBB	Anterior	Wide QRS tachycardia	1		Medical Tx	1		Insulin	0			0			0			0			0		Never smoker
002-0321	Female	2	66	1	1	0	0	0	Typical	1	0	Other hospital	183	103	61	1	34.1311	4	3	155	82		1	No change	Undetermined	2nd degree AV block	0			0			0			0			0			0			0		Never smoker
002-0323	Female	2	66	1	1	0	0	0	Typical	0	0	This hospital	128	78	77	1	22.2137	1	2	153	52		1	No change	Undetermined	Sinus rhythm	1		Medical Tx	1		Insulin	0			0			0			0			0		Never smoker
002-0324	Male	1	75	1	1	1	1	0	Atypical	0	0	This hospital	187	87	83	1	24.9649	2	2	171	73		1	No change	Undetermined	Sinus rhythm	1		Unk0wn	1		Unk0wn	0			0			0			0			0		Current smoker	20	20
002-0325	Male	1	82	1	1	1	1	1	Atypical	1	0	This hospital				1	18.2183	1	1	164	49		1	T-wave inversion	Inferior	Sinus rhythm	1		Medical Tx	0			0			0			0			0			0		Never smoker
002-0326	Female	2	71	1	1	1	0	0	Typical	0	0	Other hospital				1	19.2234	1	2	153	45		1	ST segment elevation	Anterior,Inferior	Other	1		Medical Tx	1		Insulin	0			0			0			0			0		Never smoker
002-0327	Male	1	63	1	0	0	0	0	Typical	0	0	This hospital	215	115	93	1	25.6544	2	3	164	69		1	ST segment elevation	Undetermined	Sinus rhythm	1		Medical Tx	1		Insulin	0			0			0			0			0		Never smoker
002-0329	Female	2	66	1	1	0	0	0	Typical	0	0	Other hospital	157	85	63	1	21.9261	1	2	154	52		1	ST segment elevation	Inferior	Sinus rhythm	0			0			0			0			0			0			0		Never smoker
002-0330	Female	2	67	1	1	0	0	0	Typical	0	0	Other hospital	178	98	66	1	26.6667	2	3	150	60		1	T-wave inversion,RBBB	Anterior	Other	1		Medical Tx	1		Insulin	0			0			0			0			0		Never smoker
002-0331	Male	1	62	1	0	0	0	0	Atypical	1	0	Other hospital	115	70	44	1	28.2828	3	3	165	77		1	ST segment elevation	Anterior,Lateral	Other	1		0	0			0			0			0			0			0		Ex- smoker	20	30
002-0332	Male	1	78	1	1	1	1	0	Typical	0	0	Other hospital	119	63	76	1	23.3887	1	2	173	70		1	ST segment elevation	Lateral	Other	0			0			0			0			0			0			0		Current smoker	20	60
002-0333	Male	1	74	1	1	1	0	0	Typical	0	0	This hospital	105	75	89	1	22.8928	1	2	155	55		1	No change	Undetermined	2nd degree AV block,Other	0			0			0			0			0			0			0		Never smoker
002-0334	Male	1	48	0	0	0	0	0	Typical	0	0	This hospital	215	129	82	1	27.5482	3	3	165	75		1	ST segment elevation	Anterior	Other	0			0			0			0			0			0			0		Never smoker
002-0335	Male	1	78	1	1	1	1	0	Typical	0	0	119	203	110	72	1	25.9645	2	3	157	64		1	ST segment depression	Lateral	Sinus rhythm	1		Medical Tx	0			1		Medical Tx	0			0			0			0		Ex- smoker	5	10
002-0336	Male	1	54	0	0	0	0	0	Typical	0	0	119	187	123	76	1	21.2953	1	2	172	63		1	No change	Undetermined	Sinus rhythm	1		Medical Tx	0			0			0			0			0			0		Never smoker
002-0339	Male	1	52	0	0	0	0	0	Typical	0	0	119	108	71	75	1	26.7539	2	3	174	81		1	ST segment elevation,Q wave	Anterior,Lateral	Sinus rhythm	0			0			0			0			0			0			0		Current smoker	20	30
002-0340	Female	2	80	1	1	1	1	1	Typical	0	0	Other hospital	177	81	59	1	33.1633	4	3	140	65		1	ST segment depression	Anterior,Lateral	Atrial fibrillation	1		Medical Tx	0			0			0			0			0			0		Never smoker
002-0341	Male	1	51	0	0	0	0	0	Atypical	0	0	Other hospital	155	83	98	1	24.2424	1	2	165	66		1	ST segment elevation,Q wave,ST segment depression,T-wave inversion	Anterior,Inferior,Lateral	Wide QRS tachycardia	0			0			0			0			0			0			0		Never smoker
002-0342	Female	2	63	1	0	0	0	0	Typical	0	0	This hospital	154	83	75	1	22.6562	1	2	160	58		1	ST segment elevation	Anterior	Other	0			1		Insulin	0			0			0			0			0		Current smoker	20	10
002-0343	Male	1	78	1	1	1	1	0	Typical	0	0	Other hospital	119	68	78	1	24.6711	2	2	152	57		1	ST segment elevation	Inferior	Sinus rhythm	1		Medical Tx	1		Insulin	0			0			0			0			0		Never smoker
002-0344	Male	1	82	1	1	1	1	1	Typical	0	0	This hospital	166	86	108	1	22.3133	1	2	157	55		1	Q wave,T-wave inversion	Undetermined	Other	1		Medical Tx	0			0			0			0			0			0		Never smoker
002-0345	Male	1	74	1	1	1	0	0	Atypical	1	0	This hospital	182	82	92	1	23.03	1	2	168	65		1	Q wave,ST segment depression	Anterior,Lateral	Wide QRS tachycardia	1		Unk0wn	0			0			0			0			0			0		Never smoker
002-0346	Female	2	63	1	0	0	0	0	Typical	0	0	This hospital	187	134	70	1	19.5312	1	2	160	50		1	ST segment elevation	Anterior	Sinus rhythm	0			0			0			0			0			0			0		Never smoker
002-0347	Male	1	65	1	1	0	0	0	Typical	0	0	This hospital	124	81	103	1	23.1834	1	2	170	67		1	Q wave,T-wave inversion	Anterior,Lateral	Other	1		Medical Tx	1		Unk0wn	0			0			0			0			0		Current smoker	20	50
002-0348	Male	1	77	1	1	1	1	0	Typical	0	0	119	109	72	62	1	25.7117	2	3	165	70		1	ST segment elevation,ST segment depression	Anterior,Inferior	Other	0			0			0			0			0			0			0		Ex- smoker	20	40
002-0349	Male	1	58	0	0	0	0	0	Atypical	0	0	119	100	70	104	1	21.6128	1	2	168	61		1	ST segment elevation	Anterior	Wide QRS tachycardia,Other	0			1		Insulin	0			0			0			0			0		Current smoker	20	40
002-0350	Male	1	45	0	0	0	0	0	Typical	0	0	Other hospital	164	124	112	1	27.4286	3	3	175	84		1	ST segment elevation,Q wave	Anterior,Inferior	Wide QRS tachycardia	1		Medical Tx	0			0			0			0			0			0		Unknown
002-0351	Male	1	57	0	0	0	0	0	Typical	0	0	This hospital	221	103	87	1	22.3081	1	2	164	60		1	ST segment elevation,Q wave,ST segment depression	Anterior	Other	0			1		Insulin	0			0			0			0			0		Never smoker
002-0352	Male	1	51	0	0	0	0	0	Typical	0	0	Other hospital	135	94	86	1	21.4692	1	2	174	65		1	T-wave inversion	Anterior	Other	0			0			0			0			0			0			0		Current smoker	30	20
002-0353	Female	2	71	1	1	1	0	0	Typical	1	0	This hospital	141	73	78	1	30.6122	4	3	140	60		1	ST segment elevation	Undetermined	Sinus rhythm	1		Medical Tx	0			0			0			0			0			0		Never smoker
002-0354	Male	1	76	1	1	1	1	0	Typical	1	0	119	167	100	65	1	22.4813	1	2	162	59		1	ST segment depression	Anterior,Inferior,Lateral	Other	0			0			0			0			0			0			0		Never smoker
002-0355	Male	1	68	1	1	0	0	0	Typical	0	0	Other hospital	174	90	68	1	23.1405	1	2	165	63		1	No change	Undetermined	Sinus rhythm	1		Medical Tx	1		Insulin	0			0			0			0			0		Never smoker
002-0356	Female	2	79	1	1	1	1	0	Typical	0	0	This hospital	112	51	46	1	30.8185	4	3	156	75		1	ST segment elevation	Undetermined	Other	1		Medical Tx	1		Insulin	0			0			0			0			0		Never smoker
002-0357	Male	1	38	0	0	0	0	0	Typical	0	0	119	151	90	105	1	25.5102	2	3	168	72		1	ST segment elevation	Undetermined	Wide QRS tachycardia	1		Medical Tx	1		Insulin	0			1		PCI	0			0			0		Current smoker	40	15
002-0358	Female	2	45	0	0	0	0	0	Typical	0	0	119	114	60	92	1	25.9695	2	3	152	60		1	No change	Undetermined	Other	0			0			0			0			0			0			Infarction	Medical Tx	Never smoker
002-0359	Male	1	74	1	1	1	0	0	Typical	0	0	This hospital	136	73	71	1	21.048	1	2	166	58		1	No change	Undetermined	Atrial fibrillation	0			0			0			0			0			0			Infarction	Medical Tx	Ex- smoker	10	20
002-0360	Male	1	87	1	1	1	1	1	Atypical	0	0	This hospital	83	53	57	1							1	ST segment elevation,Q wave,T-wave inversion	Inferior,Lateral	Other	1		Medical Tx	1		Insulin	0			0			0			0			Infarction	Medical Tx	Unknown
002-0361	Male	1	55	0	0	0	0	0	Typical	1	0	This hospital	116	69	74	1	20.6852	1	2	166	57		1	ST segment elevation	Anterior	Sinus rhythm	1		Medical Tx	0			0			0			0			0			0		Never smoker
002-0362	Male	1	61	1	0	0	0	0	Typical	0	0	This hospital	199	112	63	1	27.6095	3	3	167	77		1	ST segment elevation	Anterior,Inferior,Lateral	Wide QRS tachycardia	0			0			0			0			0			0			0		Ex- smoker	30	10
002-0363	Male	1	63	1	0	0	0	0	Typical	0	1	Other hospital	98	69	102	1	20.679	1	2	180	67		1	ST segment elevation	Anterior	Wide QRS tachycardia,Other	0			0			0			0			0			0			0		Current smoker	30	40
002-0364	Male	1	67	1	1	0	0	0	Typical	0	0	Other hospital	136	88	81	1	23.9512	1	2	166	66		1	No change	Undetermined	Sinus rhythm	1		Medical Tx	0			0			0			0			0			0		Never smoker
002-0365	Female	2	71	1	1	1	0	0	Typical	0	0	Other hospital	126	87	77	1	27.8293	3	3	154	66		1	ST segment depression	Anterior	Sinus rhythm	1		Medical Tx	0			0			0			0			0			0		Never smoker
002-0366	Male	1	69	1	1	0	0	0	Typical	0	0	This hospital	91	59	87	1	23.7387	1	2	168	67		1	ST segment elevation	Anterior	Sinus rhythm	0			0			0			0			1		CABG	0			0		Ex- smoker	20	40
002-0367	Male	1	80	1	1	1	1	1	Typical	0	0	This hospital	167	87	87	1	23.8751	1	2	165	65		1	No change	Undetermined	Sinus rhythm	1		Medical Tx	0			0			0			0			0			0		Never smoker
002-0368	Male	1	61	1	0	0	0	0	Atypical	0	0	This hospital	146	78	106	1	28.0277	3	3	170	81		1	No change	Undetermined	Sinus rhythm	1		0	0			0			0			0			0			0		Ex- smoker	15	20
002-0369	Male	1	55	0	0	0	0	0	Typical	0	0	This hospital	144	94	58	1	23.5883	1	2	166	65		1	ST segment elevation	Inferior	Other	0			0			0			0			0			0			0		Current smoker	20	30
002-0370	Female	2	82	1	1	1	1	1	Typical	0	0	Other hospital	108	76	66	1	18.6667	1	2	150	42		1	ST segment elevation	Anterior,Inferior	Sinus rhythm	1		Medical Tx	0			0			0			0			0			0		Never smoker
002-0372	Male	1	74	1	1	1	0	0	Typical	0	0	This hospital	96	54	48	1	22.6409	1	2	153	53		1	ST segment elevation	Inferior	Other	1		Medical Tx	0			0			0			1		CABG	0			0		Never smoker
002-0373	Male	1	60	1	0	0	0	0	Typical	0	0	This hospital	137	87	111	1	26.6193	2	3	161	69		1	RBBB	Inferior	Sinus rhythm	1		Medical Tx	0			0			0			1		PCI	0			0		Never smoker
002-0374	Male	1	69	1	1	0	0	0	Typical	0	0	119	137	87	111	1	26.6193	2	3	161	69		1	No change	Lateral	Sinus rhythm	0			1	1996	Oral agent	0			0			0			0			Infarction	Medical Tx	Ex- smoker	1	20
002-0376	Male	1	37	0	0	0	0	0	Typical	1	0	Other hospital	179	129	93	1	28.0102	3	3	169	80		1	No change	Undetermined	Other	1		0	0			0			0			0			0			0		Current smoker	20	15
002-0377	Male	1	72	1	1	1	0	0	Atypical	0	0	Other hospital	152	70	111	1	25	2	3	160	64		1	LBBB	Undetermined	Other	0			0			0			0			0			0			0		Unknown
002-0379	Female	2	84	1	1	1	1	1	Typical	0	0	This hospital	188	107	115	1	29.1749	3	3	156	71		1	No change	Undetermined	Atrial fibrillation	1		Medical Tx	0			0			0			0			0			0		Never smoker
002-0380	Male	1	81	1	1	1	1	1	Typical	0	0	This hospital	130	92	75	1	19.2336	1	2	166	53		1	ST segment elevation	Anterior,Lateral	Other	1		Medical Tx	0			0			0			0			0			0		Ex- smoker	7	30
002-0381	Female	2	61	1	0	0	0	0	Atypical	0	0	This hospital	164	75	77	1	17.7462	1	1	161	46		1	ST segment depression	Undetermined	Sinus rhythm	1		Medical Tx	1		Unk0wn	0			0			0			0			0		Unknown
002-0382	Male	1	73	1	1	1	0	0	Typical	1	0	This hospital	179	109	66	1	21.5451	1	2	171	63		1	ST segment elevation	Anterior	Atrial fibrillation	1		Medical Tx	1		Insulin	0			0			0			0			0		Never smoker
002-0384	Male	1	82	1	1	1	1	1	Typical	0	0	This hospital	120	80	87	1	22.8329	1	2	158	57		1	ST segment elevation,ST segment depression	Anterior	Other	0			0			0			0			0			0			0		Unknown
002-0385	Female	2	74	1	1	1	0	0	Atypical	1	0	Other hospital	170	81	97	1	29.7284	3	3	149	66		1	RBBB	Inferior,Lateral	Sinus rhythm	1		Medical Tx	1		Insulin	1		Medical Tx	0			0			0			0		Never smoker
002-0386	Male	1	62	1	0	0	0	0	Typical	0	0	This hospital	181	94	103	1	25.5588	2	3	157	63		1	No change	Undetermined	Sinus rhythm	1		Medical Tx	0			0			0			0			0			0		Ex- smoker	20	20
002-0387	Female	2	76	1	1	1	1	0	Typical	0	0	Other hospital	186	90	70	1	27.7008	3	3	152	64		1	No change	Undetermined	Sinus rhythm	1		Medical Tx	0			0			0			1		CABG	0			0		Never smoker
002-0388	Male	1	79	1	1	1	1	0	Typical	1	0	119	108	57	46	1	24.4473	1	2	168	69		1	ST segment elevation	Inferior	Other	1		Medical Tx	0			0			0			0			0			0		Never smoker
002-0389	Female	2	71	1	1	1	0	0	Typical	0	0	119	172	89	116	1	22.0711	1	2	149	49		1	ST segment depression	Anterior	Other	1		Medical Tx	1		Insulin	1		Medical Tx	0			1		PCI	0			0		Unknown
002-0390	Female	2	79	1	1	1	1	0	Typical	0	0	Other hospital	200	80	100	1	20.7031	1	2	160	53		1	ST segment elevation	Undetermined	Other	1		Medical Tx	1		Unk0wn	0			0			0			1		Unk0wn	0		Unknown
002-0391	Male	1	65	1	1	0	0	0	Typical	0	0	This hospital	116	59	74	1	24.0569	1	2	173	72		1	ST segment elevation	Inferior	Sinus rhythm	0			1		Unk0wn	0			0			0			0			0		Unknown
002-0393	Female	2	76	1	1	1	1	0	Typical	0	0	This hospital	165	80	81	1	26.1593	2	3	145	55		1	ST segment depression,T-wave inversion	Inferior,Lateral	Sinus rhythm	1		Medical Tx	1		Oral agent	1		Medical Tx	0			0			0			0		Unknown
002-0395	Male	1	71	1	1	1	0	0	Typical	0	0	Other hospital	129	61	66	1	22.8625	1	2	166	63		1	ST segment elevation	Inferior	Sinus rhythm	1		Medical Tx	1		Insulin	1		Medical Tx	0			1		CABG	0			0		Current smoker	20	60
002-0396	Male	1	83	1	1	1	1	1	Typical	0	0	Other hospital	175	89	99	1	22.3081	1	2	164	60		1	No change	Undetermined	Sinus rhythm	1		Medical Tx	1		Insulin	0			0			0			0			0		Current smoker	20	20
002-0397	Male	1	39	0	0	0	0	0	Typical	0	0	This hospital	153	93	75	1	28.4091	3	3	176	88		1	No change	Undetermined	Sinus rhythm	0			0			0			0			0			0			0		Current smoker	20	20
002-0398	Female	2	78	1	1	1	1	0	Typical	0	0	119	194	103	68	1	21.5019	1	2	157	53		1	ST segment elevation	Anterior	Other	0			0			0			0			0			0			0		Never smoker
002-0399	Female	2	76	1	1	1	1	0	Atypical	1	0	This hospital	178	116	88	1	26.0417	2	3	144	54		1	ST segment elevation	Inferior	Other	1		Medical Tx	0			0			0			1		PCI	0			0		Never smoker
002-0400	Male	1	54	0	0	0	0	0	Typical	0	0	This hospital	136	95	77	1	27.2509	3	3	167	76		1	No change	Undetermined	Sinus rhythm	0			0			0			0			0			0			0		Never smoker
002-0401	Male	1	60	1	0	0	0	0	Typical	0	0	Other hospital	136	85	74	1	25.6896	2	3	172	76		1	No change	Undetermined	Sinus rhythm	1		0	0			0			0			0			0			0		Current smoker	50	40
002-0402	Male	1	36	0	0	0	0	0	Typical	0	0	Other hospital	143	96	86	1	26.493	2	3	177	83		1	ST segment elevation	Anterior	Sinus rhythm	0			0			0			0			0			0			0		Current smoker	40	20
002-0403	Female	2	78	1	1	1	1	0	Typical	0	0	Other hospital	129	81	54	1	24.0346	1	2	158	60		1	ST segment elevation	Inferior	Other	1		Medical Tx	0			0			0			0			0			0		Never smoker
002-0404	Male	1	70	1	1	1	0	0	Atypical	1	0	Other hospital	114	79	108	1	20.7967	1	2	167	58		1	ST segment depression,T-wave inversion	Anterior	Other	1		Medical Tx	0			0			0			0			0			0		Unknown
002-0405	Female	2	67	1	1	0	0	0	Typical	0	0	Other hospital	184	83	83	1	20	1	2	150	45		1	ST segment depression	Inferior	Sinus rhythm	0			0			0			0			0			0			0		Unknown
002-0407	Male	1	74	1	1	1	0	0	Atypical	0	0	119	136	77	82	1	17.0068	1	1	168	48		1	ST segment elevation	Anterior,Inferior,Lateral	Sinus rhythm	1		Medical Tx	1		Oral agent	0			0			0			0			0		Current smoker	40	40
002-0408	Male	1	70	1	1	1	0	0	Typical	0	0	This hospital	155	87	89	1	23.3067	1	2	167	65		1	No change	Undetermined	Sinus rhythm	0			0			0			0			1		PCI	0			0		Never smoker
002-0410	Male	1	55	0	0	0	0	0	Typical	0	0	119	158	84	63	1	25.3515	2	3	172	75		1	No change	Undetermined	Other	0			0			0			0			0			0			0		Ex- smoker	20	30
002-0411	Male	1	65	1	1	0	0	0	Typical	0	0	Other hospital	162	88	95	1	26.5432	2	3	180	86		1	ST segment elevation,ST segment depression	Anterior,Inferior,Lateral	Sinus rhythm	1		Medical Tx	0			0			0			0			0			0		Current smoker	20	30
002-0412	Male	1	54	0	0	0	0	0	Typical	1	0	Other hospital	161	114	83	1	29.0123	3	3	180	94		1	No change	Undetermined	Sinus rhythm	0			0			0			0			0			0			0		Ex- smoker	20	15
002-0413	Female	2	59	0	0	0	0	0	Typical	0	0	Other hospital	101	61	114	1	22.9591	1	2	163	61		1	ST segment elevation,T-wave inversion	Anterior	Wide QRS tachycardia	0			1		Oral agent	0			0			0			0			0		Never smoker
002-0414	Male	1	83	1	1	1	1	1	Typical	0	0	119				1	25.5036	2	3	176	79		1	ST segment elevation	Anterior,Inferior	Sinus rhythm	0			1		Oral agent	0			0			0			0			0		Never smoker
002-0415	Male	1	76	1	1	1	1	0	Typical	0	0	Other hospital				1	25.5036	2	3	176	79		1	ST segment elevation	Anterior,Inferior,Lateral	Wide QRS tachycardia,Other	0			1		Oral agent	0			0			0			0			0		Never smoker
002-0416	Male	1	63	1	0	0	0	0	Typical	0	0	119	191	100	88	1	23.3887	1	2	173	70		1	ST segment depression	Anterior	Sinus rhythm	0			0			0			0			1		PCI	0			0		Current smoker	10	40
002-0418	Male	1	75	1	1	1	1	0	Atypical	0	0	Other hospital	146	99	73	1	22.9481	1	2	167	64		1	No change	Undetermined	Atrial fibrillation	0			0			1		Medical Tx	0			0			0			0		Never smoker
002-0419	Female	2	57	0	0	0	0	0	Typical	0	0	This hospital	161	89	100	1	22.9591	1	2	163	61		1	No change	Undetermined	Sinus rhythm	0			0			0			0			1	2014	Medical Tx	0			0		Never smoker
002-0420	Male	1	71	1	1	1	0	0	Typical	0	0	This hospital	137	82	77	1	25.5036	2	3	176	79		1	ST segment elevation	Anterior,Lateral	Sinus rhythm	1		Medical Tx	1		Insulin	0			0			0			0			0		Ex- smoker	40	40
002-0421	Male	1	63	1	0	0	0	0	Typical	0	0	This hospital	174	109	94	1	24.3375	1	2	172	72		1	No change	Undetermined	Sinus rhythm	0			0			0			0			0			0			0		Ex- smoker	20	40
002-0422	Female	2	79	1	1	1	1	0	Typical	0	0	119	172	104	103	1	17.7778	1	1	150	40		1	ST segment depression,T-wave inversion	Anterior	Other	1		Medical Tx	0			0			0			0			0			0		Never smoker
002-0423	Male	1	76	1	1	1	1	0	Typical	0	0	This hospital	141	76	73	1	21.875	1	2	160	56		1	No change	Undetermined	Sinus rhythm	0			0			0			0			1	2011	PCI	0			0		Unknown
002-0425	Male	1	63	1	0	0	0	0	Typical	1	1	119	140	91	93	1	23.5294	1	2	170	68		1	No change	Undetermined	Sinus rhythm	0			1		Oral agent	0			1		PCI	0			0			0		Current smoker	20	30
002-0426	Male	1	77	1	1	1	1	0	Typical	1	0	119	180	86	126	1	19.4674	1	2	165	53		1	ST segment elevation,LBBB	Lateral	Sinus rhythm	1		Medical Tx	1		Insulin	0			0			0			0			0		Unknown
002-0428	Male	1	83	1	1	1	1	1	Typical	1	0	119	177	95	83	1	17.9931	1	1	170	52		1	No change	Undetermined	Atrial fibrillation	0			0			0			0			0			0			0		Unknown
002-0430	Male	1	58	0	0	0	0	0	Typical	0	0	This hospital	133	73	70	1	23.03	1	2	168	65		1	ST segment depression	Inferior	Sinus rhythm	0			0			1		Medical Tx	0			0			0			0		Never smoker
003-0001	Male	1	58	0	0	0	0	0	Typical	1	1	This hospital	120	81	85	1	24.4418	1	2	174	74		1	No change	Anterior	Other	1	2007	Medical Tx	0			0			1	2008	PCI	0			0			0		Current smoker	20	30
003-0002	Male	1	71	1	1	1	0	0	Typical	0	0	This hospital	110	61	67	1	27.7177	3	3	172	82	108	1	ST segment depression	Anterior	Sinus rhythm	1	1976	Medical Tx	0			1	2003	Medical Tx	0			1	2003	PCI	0			0		Current smoker	20	51
003-0003	Male	1	55	0	0	0	0	0	Typical	0	1	Other hospital	135	78	70	1	24.4473	1	2	168	69	90	1	ST segment elevation	Inferior	Sinus rhythm	1	2002	Medical Tx	0			0			0			0			0			0		Ex- smoker	20	20
003-0004	Male	1	76	1	1	1	1	0	Typical	0	0	Other hospital	122	75	83	1	25.1559	2	3	168	71	93	1	ST segment elevation	Undetermined	Sinus rhythm	0			0			0			0			0			0			0		Never smoker
003-0005	Male	1	78	1	1	1	1	0	Typical	0	0	This hospital	118	43	74	1	19.9573	1	2	169	57	81	1	ST segment elevation	Anterior	Sinus rhythm	0			0			0			0			0			0			0		Never smoker
003-0006	Male	1	36	0	0	0	0	0	Typical	0	0	This hospital	184	132	108	1	32.3689	4	3	174	98	105	1	ST segment elevation	Inferior	Sinus rhythm	1	2002	0	1	2010	Oral agent	1	2009	0	0			0			0			Infarction	Medical Tx	Current smoker	20	15
003-0007	Male	1	78	1	1	1	1	0	Typical	0	0	Other hospital	107	59	57	1	20.8307	1	2	178	66	91	1	No change	Undetermined	Sinus rhythm	0			0			0			0			0			0			0		Ex- smoker	40	47
003-0008	Male	1	75	1	1	1	1	0	Typical	0	0	This hospital	143	86	77	1	25.9095	2	3	169	74	93	1	ST segment elevation	Anterior	Sinus rhythm	0			0			0			0			0			0			0		Current smoker	20	50
003-0009	Male	1	57	0	0	0	0	0	Typical	0	0	This hospital	101	79	75	1	21.4533	1	2	170	62	86	1	ST segment elevation	Inferior	Sinus rhythm	1	2009	Medical Tx	0			0			0			0			0			0		Current smoker	10	30
003-0010	Male	1	56	0	0	0	0	0	Typical	0	0	Other hospital	145	86	74	1	23.0518	1	2	164	62	82	1	ST segment depression	Anterior	Sinus rhythm	0			1	2011	Oral agent	0			0			0			0			0		Never smoker
003-0011	Female	2	56	0	0	0	0	0	Typical	0	0	This hospital	95	67	62	1	28.1969	3	3	162	74	96	1	ST segment elevation	Undetermined	Sinus rhythm	0			0			0			0			0			0			0		Current smoker	4	10
003-0012	Female	2	80	1	1	1	1	1	Typical	0	0	This hospital	154	112	87	1	19.4771	1	2	152	45	71	1	ST segment depression	Anterior	Atrial fibrillation,Paced rhythm	1	1991	Medical Tx	0			0			0			0			1	2008	Medical Tx	0		Current smoker	1	20
003-0013	Male	1	35	0	0	0	0	0	Typical	1	0	Other hospital	145	105	132	1	37.3457	4	3	180	121	117	1	ST segment elevation	Anterior	Sinus rhythm	0			1	2009	Oral agent	0			0			0			0			0		Current smoker	30	6
003-0014	Male	1	55	0	0	0	0	0	Typical	0	0	This hospital	92	59	87	1	22.5981	1	2	176	70	87	1	ST segment depression	Anterior,Inferior	Sinus rhythm	0			0			0			0			0			0			0		Ex- smoker	10	20
003-0015	Male	1	56	0	0	0	0	0	Typical	0	0	Other hospital	146	97	68	1	22.571	1	2	171	66	86	1	ST segment depression	Anterior,Lateral	Atrial fibrillation	0			0			0			0			0			0			0		Current smoker	10	35
003-0016	Male	1	56	0	0	0	0	0	Typical	0	0	Other hospital	170	88	76	1	22.6757	1	2	168	64	87	1	No change	Undetermined	Sinus rhythm	1	1991	Medical Tx	1	1991	Oral agent	0			0			0			0			0		Current smoker	20	36
003-0017	Male	1	75	1	1	1	1	0	Typical	0	0	Other hospital	95	64	42	1	23.4586	1	2	169	67	84	1	ST segment elevation,RBBB	Inferior,Lateral	Sinus rhythm	0			0			0			0			0			0			0		Current smoker	6	45
003-0018	Male	1	44	0	0	0	0	0	Typical	0	0	This hospital	136	76	86	1	22.0522	1	2	173	66	85	1	ST segment elevation	Anterior	Sinus rhythm	0			0			1		Medical Tx	1	2004	PCI	1	2010	Medical Tx	0			0		Current smoker	4	20
003-0019	Male	1	37	0	0	0	0	0	Typical	0	0	Other hospital	144	52	121	1	22.0932	1	2	178	70	85	1	ST segment elevation	Inferior	Atrial fibrillation	0			1	2007	Oral agent	1	2007	0	0			0			0			0		Current smoker	20	17
003-0020	Female	2	67	1	1	0	0	0	Typical	0	0	Other hospital	169	93	73	1	21.2306	1	2	158	53	87	1	ST segment elevation	Anterior	Sinus rhythm	1	2002	Medical Tx	0			0			0			0			0			0		Never smoker
003-0021	Male	1	47	0	0	0	0	0	Typical	0	0	Other hospital	153	90	74	1	33.564	4	3	170	97	109	1	T-wave inversion	Inferior	Sinus rhythm	0			0			0			0			0			0			0		Never smoker
003-0022	Female	2	50	0	0	0	0	0	Typical	1	0	Other hospital	150	107	67	1	22.2656	1	2	160	57	79	1	ST segment depression	Anterior	Sinus rhythm	0			0			0			0			0			0			0		Never smoker
003-0023	Male	1	66	1	1	0	0	0	Typical	0	0	This hospital	121	62	69	1	24.8016	2	2	168	70	96	1	ST segment elevation	Inferior	3rd degree AV block	1	1992	0	1	2010	0	0			0			0			0			0		Ex- smoker	20	30
003-0024	Female	2	85	1	1	1	1	1	Typical	0	0	This hospital	93	54	51	1	16	1	1	150	36	68	1	ST segment elevation	Lateral	Sinus rhythm	1	1982	Medical Tx	0			0			0			0			0			0		Never smoker
003-0025	Male	1	72	1	1	1	0	0	Typical	1	0	Other hospital	158	79	115	1	26.5731	2	3	168	75	95	1	ST segment elevation	Anterior	Sinus rhythm	0			1	2004	Oral agent	0			0			0			0			0		Ex- smoker	1	1
003-0026	Male	1	62	1	0	0	0	0	Typical	0	0	This hospital	130	75	58	2	23.8087	1	2	169	68	86	1	ST segment elevation	Inferior	Sinus rhythm	0			0			0			0			0			0			0		Current smoker	20	40
003-0027	Male	1	58	0	0	0	0	0	Typical	0	0	This hospital	140	76	70	1	21.6041	1	2	161	56	81	1	ST segment depression	Anterior	Sinus rhythm	0			1	2007	Oral agent	0			0			0			0			0		Ex- smoker	20	10
003-0028	Male	1	43	0	0	0	0	0	Typical	0	0	Other hospital	152	108	66	1	22.0932	1	2	178	70	85	1	No change	Undetermined	Sinus rhythm	0			0			0			0			0			0			0		Current smoker	20	20
003-0029	Male	1	65	1	1	0	0	0	Typical	0	0	Other hospital	138	92	80	1	24.5675	2	2	170	71	86	1	ST segment elevation,ST segment depression	Inferior	Sinus rhythm	1	2006	Medical Tx	1	2006	Oral agent	0			0			0			0			0		Current smoker	20	40
003-0030	Male	1	56	0	0	0	0	0	Typical	0	0	Other hospital	137	77	73	1	24.9199	2	2	159	63	81	1	ST segment elevation	Inferior	Sinus rhythm	1	2011	Medical Tx	1	2011	Oral agent	0			0			1	2011	Medical Tx	0			0		Ex- smoker	5	20
003-0031	Female	2	89	1	1	1	1	1	Typical	1	0	This hospital	178	83	135	3	17.0656	1	1	155	41	88	1	ST segment elevation	Anterior,Inferior	Sinus rhythm	0			1	1982	Oral agent	0			0			0			0			0		Ex- smoker	30	20
003-0032	Male	1	57	0	0	0	0	0	Typical	1	0	Other hospital	121	77	86	1	25.3444	2	3	165	69		1	ST segment depression	Inferior,Lateral	Sinus rhythm	0			0			0			0			0			0			0		Never smoker
003-0033	Male	1	71	1	1	1	0	0	Typical	1	0	Other hospital	66	54	90	4	20.0796	1	2	167	56	76	1	ST segment depression	Anterior,Lateral	Sinus rhythm	1		Medical Tx	1		Oral agent	1		Medical Tx	0			0			0			0		Current smoker	20	45
003-0034	Male	1	69	1	1	0	0	0	Typical	0	1	This hospital	111	70	84	1	24.093	1	2	168	68		1	No change	Undetermined	Sinus rhythm	0			0			0			0			0			0			0		Current smoker	20	50
003-0035	Male	1	65	1	1	0	0	0	Typical	0	0	Other hospital	121	77	59	1	27.968	3	3	167	78		1	ST segment elevation	Anterior	Sinus rhythm	0			0			0			0			0			0			0		Ex- smoker	20	40
003-0036	Female	2	68	1	1	0	0	0	Typical	0	0	Other hospital	99	67	76	1	23.3091	1	2	155	56	78	1	ST segment elevation,T-wave inversion	Inferior	Sinus rhythm	1	2004	Medical Tx	0			0			0			0			0			0		Never smoker
003-0037	Male	1	62	1	0	0	0	0	Typical	0	0	Other hospital	154	92	74	1	22.0932	1	2	178	70	91	1	No change	Undetermined	Sinus rhythm	1	2007	Medical Tx	1	2004	Oral agent	0			0			1	2009	PCI	0			0		Ex- smoker	30	25
003-0038	Male	1	62	1	0	0	0	0	Typical	0	1	119	141	66	102	1	25.2092	2	3	169	72	91	1	Q wave	Anterior,Inferior	Sinus rhythm	1	2007	Medical Tx	0			0			0			1	2007	PCI	0			0		Ex- smoker	10	3
003-0039	Male	1	73	1	1	1	0	0	Typical	0	0	This hospital	101	64	60	1	21.6128	1	2	168	61	87	1	ST segment elevation	Inferior	Sinus rhythm	0			0			0			0			0			0			0		Never smoker
003-0040	Female	2	76	1	1	1	1	0	Typical	0	0	Other hospital	104	58	76	1	24.7325	2	2	145	52	76	1	No change	Undetermined	Sinus rhythm	1	2002	Medical Tx	0			0			0			0			0			0		Never smoker
003-0041	Male	1	53	0	0	0	0	0	Typical	0	0	This hospital	163	96	95	1	24.0569	1	2	173	72	90	1	ST segment elevation	Inferior	Sinus rhythm	0			0			0			0			0			0			0		Current smoker	40	35
003-0042	Male	1	81	1	1	1	1	1	Typical	0	0	Other hospital	85	52	58	1	23.4952	1	2	153	55	79	1	ST segment elevation	Anterior	Sinus rhythm	1	2008	Medical Tx	0			0			0			0			0			0		Never smoker
003-0043	Male	1	55	0	0	0	0	0	Typical	1	0	This hospital	190	122	72	1	27.1809	3	3	165	74	83	1	ST segment elevation	Anterior,Inferior	Sinus rhythm	1		Medical Tx	0			1		Medical Tx	0			0			0			0		Current smoker	20	35
003-0044	Male	1	63	1	0	0	0	0	Typical	0	0	This hospital	123	81	78	1	21.0828	1	2	154	50	76	1	ST segment elevation	Anterior,Inferior	Sinus rhythm,2nd degree AV block	1	1992	Medical Tx	0			1	2004	Medical Tx	1	2004	PCI	0			0			0		Never smoker
003-0045	Male	1	60	1	0	0	0	0	Typical	0	0	This hospital	161	97	80	1	21.7181	1	2	173	65	86	1	ST segment elevation	Undetermined	Atrial fibrillation	1	2008	Medical Tx	0			0			0			0			0			0		Ex- smoker	8	5
003-0046	Male	1	53	0	0	0	0	0	Typical	0	0	Other hospital	132	85	53	1	23.5294	1	2	170	68	81	1	ST segment elevation	Inferior	Sinus rhythm	0			0			0			0			0			0			0		Current smoker	40	30
003-0047	Male	1	61	1	0	0	0	0	Typical	0	0	Other hospital	118	86	92	1	25.1559	2	3	168	71	84	1	ST segment elevation	Anterior	Sinus rhythm	0			1	2002	0	0			0			0			0			0		Current smoker	20	40
003-0048	Female	2	75	1	1	1	1	0	Typical	1	1	This hospital	141	65	60	1	23.8728	1	2	149	53	79	1	ST segment elevation	Anterior	Sinus rhythm	1	2006	Medical Tx	1	1996	Oral agent	1	2006	Medical Tx	0			1	2006	PCI	0			0		Never smoker
003-0049	Male	1	50	0	0	0	0	0	Typical	1	0	This hospital	106	82	76	1	26.493	2	3	177	83	91	1	ST segment elevation	Undetermined	Sinus rhythm	0			0			0			0			0			0			0		Current smoker	20	30
003-0050	Female	2	66	1	1	0	0	0	Typical	1	0	This hospital	137	79	62	1	26.1286	2	3	166	72	81	1	ST segment elevation	Anterior	Sinus rhythm	1	2002	Medical Tx	0			0			0			0			0			0		Ex- smoker	40	20
003-0051	Male	1	48	0	0	0	0	0	Typical	0	0	Other hospital	113	63	53	1	30.1038	4	3	170	87	91	1	No change	Undetermined	Sinus rhythm	0			0			0			0			0			0			0		Current smoker	20	20
003-0052	Male	1	38	0	0	0	0	0	Typical	0	0	Other hospital	156	139	87	1	28.3737	3	3	170	82	86	1	ST segment elevation	Anterior,Lateral	Sinus rhythm	0			0			0			0			0			0			0		Current smoker	20	20
003-0053	Male	1	46	0	0	0	0	0	Typical	0	0	Other hospital	138	94	77	1	26.1738	2	3	177	82	89	1	ST segment elevation	Inferior	Sinus rhythm	1	2009	Medical Tx	0			0			0			0			0			0		Current smoker	20	23
003-0054	Male	1	58	0	0	0	0	0	Typical	0	0	This hospital	182	94	84	1	24.5675	2	2	170	71	81	1	No change	Undetermined	Sinus rhythm	0			0			0			0			0			0			0		Current smoker	10	30
003-0055	Male	1	66	1	1	0	0	0	Typical	0	0	Other hospital	180	89	70	1	25.2092	2	3	169	72	91	1	No change	Undetermined	Sinus rhythm	1	2003	Medical Tx	1	2010	Insulin	1	2003	Medical Tx	1	2003	PCI	1	2011	CABG	0			Infarction	Medical Tx	Ex- smoker	8	10
003-0056	Male	1	58	0	0	0	0	0	Typical	0	0	This hospital	102	80	100	1	23.0469	1	2	160	59	96	1	ST segment elevation	Anterior	Other	1	2005	Medical Tx	1	2005	Insulin	0			0			0			0			0		Current smoker	7	30
003-0057	Male	1	57	0	0	0	0	0	Typical	1	0	This hospital	130	87	80	1	26.6749	2	3	171	78	79	1	ST segment elevation	Inferior	Sinus rhythm	0			0			0			0			0			0			0		Current smoker	40	27
003-0058	Male	1	81	1	1	1	1	1	Atypical	0	0	This hospital	136	70	110	1	19.5717	1	2	163	52	85	1	ST segment depression	Anterior,Lateral	Other	0			1	1991	Insulin	0			0			0			0			0		Never smoker
003-0059	Male	1	56	0	0	0	0	0	Typical	0	0	Other hospital	133	76	90	1	31.1207	4	3	171	91		1	ST segment elevation	Anterior	Sinus rhythm	0			1	2009	Oral agent	1	2004	Medical Tx	0			1	2010	Medical Tx	0			0		Ex- smoker	30	15
003-0060	Male	1	78	1	1	1	1	0	Typical	1	0	Other hospital	170	78	94	3	24.6097	2	2	165	67	96	1	No change	Undetermined	Sinus rhythm	0			1	1989	Insulin	0			0			1	2009	PCI	1	2010	Medical Tx	Infarction	Medical Tx	Never smoker
003-0061	Female	2	82	1	1	1	1	1	Typical	0	0	Other hospital	115	52	71	1	23.8281	1	2	160	61	93	1	No change	Undetermined	Sinus rhythm	1	1995	Medical Tx	1	2003	Oral agent	1	1995	Medical Tx	0			0			0			0		Current smoker	10	30
003-0062	Male	1	61	1	0	0	0	0	Typical	0	1	Other hospital	102	28	60	1	19.3772	1	2	170	56	76	1	No change	Undetermined	Sinus rhythm	1	2010	Medical Tx	1	1980	Insulin	0			1	2011	PCI	0			1	2011	Medical Tx	0		Never smoker
003-0063	Male	1	57	0	0	0	0	0	Typical	0	1	This hospital	145	91	76	1	24.977	2	2	165	68	88	1	ST segment elevation	Inferior	Sinus rhythm	1	2002	Medical Tx	0			0			1	2003	PCI	0			0			0		Ex- smoker	10	30
003-0064	Male	1	44	0	0	0	0	0	Typical	0	0	Other hospital	131	88	73	1	29.7521	3	3	165	81	97	1	No change	Undetermined	Sinus rhythm	0			0			0			0			0			0			0		Current smoker	20	25
003-0065	Male	1	62	1	0	0	0	0	Typical	0	0	Other hospital	101	76	72	1	17.1563	1	1	169	49	73	1	ST segment depression	Anterior,Lateral	Sinus rhythm	0			0			0			0			0			0			0		Current smoker	20	40
003-0066	Female	2	68	1	1	0	0	0	Typical	0	0	Other hospital	135	80	84	1	21.3382	1	2	162	56	68	1	ST segment depression	Lateral	Sinus rhythm	1		Medical Tx	1	1984	Oral agent	0			0			0			0			0		Never smoker
003-0067	Female	2	72	1	1	1	0	0	Typical	0	0	Other hospital	64	46	74	4	27.2392	3	3	158	68	91	1	ST segment depression	Inferior	Sinus rhythm	1	1997	Medical Tx	1	1997	Oral agent	0			0			0			0			0		Never smoker
003-0068	Female	2	66	1	1	0	0	0	Typical	0	1	Other hospital	165	93	85	1	27.2392	3	3	158	68	86	1	No change	Undetermined	Sinus rhythm	1	1982	Medical Tx	0			0			0			0			0			0		Current smoker	20	30
003-0069	Female	2	76	1	1	1	1	0	Typical	1	1	Other hospital	120	72	84	1	30.0433	3	3	158	75	96	1	ST segment elevation	Anterior,Inferior	Sinus rhythm	1	1996	Medical Tx	1	1996	Oral agent	1	1996	Medical Tx	0			0			0			0		Never smoker
003-0070	Male	1	75	1	1	1	1	0	Typical	0	1	This hospital	91	75	62	1	23.5666	1	2	176	73	91	1	Q wave,T-wave inversion	Inferior	Sinus rhythm	1	2000	Medical Tx	0			0			0			1	2005	PCI	0			0		Never smoker
003-0071	Male	1	53	0	0	0	0	0	Typical	0	0	This hospital	195	131	81	1	26.8122	2	3	177	84	89	1	ST segment depression	Inferior	Sinus rhythm	0			0			0			0			0			0			0		Current smoker	20	35
003-0072	Female	2	73	1	1	1	0	0	Atypical	1	0	This hospital	114	84	85	1	24.0055	1	2	162	63	101	1	ST segment depression,T-wave inversion	Inferior	Atrial fibrillation	1	2002	Medical Tx	1	2002	Oral agent	0			0			0			0			0		Never smoker
003-0073	Male	1	69	1	1	0	0	0	Typical	0	0	Other hospital	141	78	84	1	23.1834	1	2	170	67	89	1	ST segment depression	Inferior	Sinus rhythm	1	1992	Medical Tx	1	2011	Oral agent	0			0			0			0			0		Never smoker
003-0074	Male	1	44	0	0	0	0	0	Typical	1	0	Other hospital	115	65	57	1	29.668	3	3	178	94	96	1	T-wave inversion	Anterior	Sinus rhythm	0			0			0			0			0			0			0		Never smoker
003-0075	Male	1	52	0	0	0	0	0	Typical	0	1	This hospital	98	74	69	2	24.3025	1	2	178	77	83	1	ST segment depression	Anterior	Sinus rhythm	0			0			0			1	2011	PCI	0			1	2011	Medical Tx	0		Ex- smoker	20	30
003-0076	Male	1	65	1	1	0	0	0	Typical	1	0	Other hospital	98	60	57	1	22.3863	1	2	173	67	84	1	ST segment elevation	Inferior	Atrial fibrillation	0			0			0			0			1	2011	Medical Tx	0			0		Ex- smoker	20	40
003-0077	Male	1	79	1	1	1	1	0	Typical	0	0	This hospital	191	81	52	1	25.4028	2	3	166	70	95	1	No change	Undetermined	Sinus rhythm	1	2002	Medical Tx	1	1992	Oral agent	0			0			0			0			0		Never smoker
003-0078	Male	1	44	0	0	0	0	0	Typical	0	0	This hospital	152	111	69	1	26.2976	2	3	170	76	86	1	ST segment elevation	Anterior	Sinus rhythm	0			0			0			0			0			0			0		Ex- smoker	20	20
003-0079	Male	1	68	1	1	0	0	0	Typical	1	0	This hospital	134	81	59	1	25.3934	2	3	173	76	94	1	ST segment elevation	Anterior,Inferior,Lateral	Sinus rhythm	1	2007	Medical Tx	0			0			0			0			0			0		Ex- smoker	20	40
003-0080	Male	1	76	1	1	1	1	0	Typical	0	0	This hospital	178	87	85	1	19.5717	1	2	163	52	91	1	ST segment elevation	Anterior,Inferior	Sinus rhythm	0			1	1987	Insulin	0			0			1		Medical Tx	1	2004	Medical Tx	0		Never smoker
003-0081	Male	1	57	0	0	0	0	0	Typical	0	0	Other hospital	144	93	95	1	24.2123	1	2	176	75	84	1	No change	Undetermined	Sinus rhythm	1	2002	Medical Tx	0			0			0			0			0			0		Current smoker	20	30
003-0082	Male	1	50	0	0	0	0	0	Typical	0	0	This hospital	146	91	86	1	31.0204	4	3	175	95	106	1	ST segment elevation	Anterior,Lateral	Sinus rhythm	1	2007	Medical Tx	1	2007	Oral agent	0			0			0			0			0		Ex- smoker	20	20
003-0083	Male	1	56	0	0	0	0	0	Typical	1	0	This hospital	97	59	64	1	24.677	2	2	166	68	84	1	No change	Undetermined	Sinus rhythm	0			0			0			0			1	2009	CABG	0			0		Never smoker
003-0084	Male	1	52	0	0	0	0	0	Typical	0	0	This hospital	146	109	75	1	30.0568	3	3	174	91	96	1	ST segment elevation	Anterior,Lateral	Sinus rhythm	0			0			0			0			0			0			0		Never smoker
003-0085	Male	1	76	1	1	1	1	0	Typical	0	0	Other hospital	151	93	59	1	20.5499	1	2	168	58	84	1	No change	Undetermined	Sinus rhythm	1	2003	Medical Tx	0			0			0			1	2009	PCI	0			0		Never smoker
003-0086	Male	1	54	0	0	0	0	0	Typical	1	0	Other hospital	141	81	83	1	25.9259	2	3	180	84	91	1	No change	Undetermined	Sinus rhythm	1	2009	Medical Tx	1	2002	Oral agent	0			0			0			0			0		Never smoker
003-0087	Male	1	72	1	1	1	0	0	Typical	0	0	Other hospital	155	95	74	1	24.9135	2	2	170	72	86	1	No change	Undetermined	Sinus rhythm	0			0			0			0			0			0			0		Ex- smoker	40	20
003-0088	Male	1	61	1	0	0	0	0	Typical	1	0	This hospital	134	95	79	1	27.7634	3	3	176	86	98	1	ST segment elevation	Anterior	Sinus rhythm	0			0			0			0			0			0			0		Ex- smoker	20	30
003-0089	Male	1	77	1	1	1	1	0	Typical	0	0	This hospital	110	80	81	1	20.4152	1	2	170	59	76	1	ST segment depression	Anterior,Lateral	Sinus rhythm	0			0			0			0			0			0			0		Ex- smoker	30	30
003-0090	Male	1	74	1	1	1	0	0	Typical	0	0	Other hospital	184	91	76	1	20.5499	1	2	168	58	81	1	ST segment depression	Undetermined	Atrial fibrillation	1	2002	Medical Tx	1	2002	Oral agent	0			0			0			0			0		Ex- smoker	20	20
003-0091	Male	1	65	1	1	0	0	0	Typical	0	0	Other hospital	176	81	80	1	24.2424	1	2	165	66	79	0				1	2003	Medical Tx	0			1	2012	Medical Tx	0			1	2012	CABG	0			Infarction	Medical Tx	Current smoker	10	50
003-0092	Female	2	41	0	0	0	0	0	Typical	0	0	This hospital	133	95	58	1	32.3884	4	3	162	85	91	1	ST segment elevation	Anterior,Lateral	Sinus rhythm	0			0			0			0			0			0			0		Never smoker
003-0093	Male	1	49	0	0	0	0	0	Typical	0	0	This hospital	133	70	74	1	25.7959	2	3	175	79	84	1	No change	Undetermined	Sinus rhythm	0			0			0			0			0			0			0		Current smoker	20	30
003-0096	Male	1	73	1	1	1	0	0	Typical	1	1	This hospital	111	56	75	2							1	ST segment depression	Anterior,Lateral	Atrial fibrillation	1	1985	Medical Tx	1	1985	Insulin	0			1	1999	CABG	0			0			0		Never smoker
003-0097	Female	2	71	1	1	1	0	0	Atypical	0	0	119	87	43	76	4							1	ST segment depression,RBBB	Anterior,Lateral	Other	1		Medical Tx	0			0			0			0			0			0		Never smoker
003-0098	Female	2	89	1	1	1	1	1	Typical	0	0	This hospital	124	86	76	1	19.433	1	2	162	51		1	ST segment elevation	Anterior,Inferior,Lateral	Sinus rhythm	0			0			0			0			0			0			0		Never smoker
003-0099	Male	1	56	0	0	0	0	0	Typical	0	0	119	82	40	56	4							1	ST segment elevation	Anterior	Sinus rhythm	1	2006	Medical Tx	0			0			0			0			0			0		Current smoker	10	35
003-0102	Male	1	66	1	1	0	0	0	Typical	0	0	Other hospital	137	56	58	4							1	ST segment elevation,RBBB	Anterior,Lateral	Atrial fibrillation	0			0			0			0			0			0			0		Ex- smoker	40	30
003-0103	Male	1	49	0	0	0	0	0	Typical	1	0	This hospital	70	45	82	4							1	ST segment elevation	Anterior,Lateral	Sinus rhythm	0			0			0			0			0			0			0		Never smoker
003-0104	Female	2	68	1	1	0	0	0	Typical	0	0	Other hospital	0	0	0	4							1	ST segment elevation,Q wave	Anterior,Inferior,Posterior,Lateral	Sinus rhythm	0			0			0			0			0			0			0		Never smoker
003-0105	Male	1	76	1	1	1	1	0	Atypical	1	0	This hospital	109	67	114	2	22.4813	1	2	162	59		1	ST segment depression	Anterior	Sinus rhythm	1	2009	Medical Tx	0			0			0			0			0			0		Current smoker	14	55
003-0106	Female	2	56	0	0	0	0	0	Atypical	1	1	119	187	127	122	3							1	LBBB	Undetermined	Wide QRS tachycardia	0			1	2001	Oral agent	0			1	2009	Medical Tx	0			0			0		Never smoker
003-0107	Male	1	81	1	1	1	1	1	Typical	1	0	This hospital	69	48	80	4							1	ST segment elevation	Anterior,Lateral	Sinus rhythm	0			0			0			1		Medical Tx	0			0			0		Ex- smoker	20	50
003-0108	Male	1	49	0	0	0	0	0	Typical	0	0	This hospital	95	58	86	1	26.9598	2	3	169	77	89	1	ST segment elevation	Inferior	Sinus rhythm	1	2009	Medical Tx	0			0			0			0			0			0		Current smoker	20	30
003-0109	Male	1	49	0	0	0	0	0	Atypical	0	0	Other hospital	143	107	69	1	26.9598	2	3	169	77	91	1	No change	Undetermined	Sinus rhythm	0			0			0			0			0			0			0		Current smoker	20	25
003-0110	Male	1	77	1	1	1	1	0	Typical	1	1	This hospital	97	45	107	2							1	ST segment depression	Inferior	Other	1	1994	Medical Tx	0			0			1	1994	Medical Tx	1	2001	PCI	0			Infarction	Medical Tx	Never smoker
003-0111	Male	1	55	0	0	0	0	0	Typical	0	0	Other hospital	129	79	50	2	26.5285	2	3	179	85	94	1	ST segment elevation	Inferior	Sinus rhythm	0			0			1	2012	Medical Tx	0			0			0			0		Current smoker	20	35
003-0112	Male	1	61	1	0	0	0	0	Typical	0	0	This hospital	147	117	100	1	21.0937	1	2	160	54	76	1	ST segment elevation	Anterior,Lateral	Atrial fibrillation	0			0			0			0			0			0			0		Current smoker	20	40
003-0113	Male	1	60	1	0	0	0	0	Typical	0	1	Other hospital	165	94	75	1	27.2509	3	3	167	76	84	1	RBBB	Undetermined	Sinus rhythm	1	1982	Medical Tx	0			0			1	2002	CABG	0			0			0		Never smoker
003-0114	Male	1	40	0	0	0	0	0	Typical	0	0	Other hospital	119	75	105	1	27.7744	3	3	182	92	90	1	ST segment elevation	Anterior,Inferior	Sinus rhythm	0			1	2005	0	0			0			0			0			0		Current smoker	20	20
003-0115	Male	1	68	1	1	0	0	0	Typical	0	0	Other hospital	146	90	66	1	26.4381	2	3	158	66	94	1	ST segment elevation	Anterior,Inferior	Sinus rhythm	1	1992	Medical Tx	0			0			0			0			0			0		Ex- smoker	30	45
003-0116	Male	1	43	0	0	0	0	0	Typical	0	0	119	0	0	0	4							1	ST segment elevation,RBBB	Inferior,Lateral	Paced rhythm	0			0			0			0			0			0			0		Current smoker	2	1
003-0117	Male	1	68	1	1	0	0	0	Typical	0	0	This hospital	54	45	82	4							1	ST segment depression	Anterior	Sinus rhythm	0			0			0			0			1	2009	Medical Tx	0			0		Unknown
003-0118	Male	1	53	0	0	0	0	0	Typical	0	0	This hospital	124	88	52	1	28.7347	3	3	173	86	81	1	ST segment elevation	Inferior	Sinus rhythm	0			0			0			0			0			0			0		Never smoker
003-0119	Female	2	28	0	0	0	0	0	Typical	0	0	Other hospital	94	58	64	1	21.3333	1	2	150	48	66	1	No change	Undetermined	Sinus rhythm	0			0			0			0			0			0			0		Current smoker	20	5
003-0120	Male	1	42	0	0	0	0	0	Typical	1	0	This hospital	155	112	84	1	32.5577	4	3	177	102	102	1	ST segment elevation	Inferior	Sinus rhythm	1	2008	Medical Tx	0			1		Medical Tx	0			0			0			0		Current smoker	20	25
003-0121	Male	1	50	0	0	0	0	0	Typical	0	0	Other hospital	159	104	75	1	26.1962	2	3	178	83	91	1	No change	Undetermined	Sinus rhythm	0			0			1	2007	0	0			0			0			0		Current smoker	20	10
003-0122	Male	1	87	1	1	1	1	1	Typical	0	1	Other hospital	166	108	90	1	25.7812	2	3	160	66	84	1	ST segment depression	Anterior,Lateral	Sinus rhythm	1	2001	Medical Tx	1	2001	Oral agent	0			1	2003	PCI	0			0			0		Ex- smoker	20	40
003-0123	Male	1	54	0	0	0	0	0	Typical	0	0	Other hospital	98	61	58	1	23.1834	1	2	170	67	86	1	No change	Undetermined	Sinus rhythm	0			0			0			0			0			0			0		Current smoker	30	30
003-0124	Male	1	53	0	0	0	0	0	Typical	0	0	This hospital	120	79	94	1	24.6914	2	2	180	80	89	1	ST segment elevation	Inferior	Atrial fibrillation	0			0			0			0			0			0			0		Ex- smoker	20	25
003-0125	Male	1	42	0	0	0	0	0	Typical	0	0	This hospital	187	131	78	1	25.2092	2	3	169	72	86	1	ST segment elevation	Inferior	Sinus rhythm	0			0			0			0			0			0			0		Current smoker	30	15
003-0126	Female	2	67	1	1	0	0	0	Typical	0	0	This hospital	155	92	90	1	27.7767	3	3	161	72	94	1	ST segment elevation	Anterior,Lateral	Sinus rhythm	0			0			0			0			0			0			0		Never smoker
003-0127	Male	1	49	0	0	0	0	0	Typical	0	0	Other hospital	188	111	88	1	29.0688	3	3	171	85	91	1	ST segment elevation	Anterior	Sinus rhythm	0			0			0			0			0			0			0		Current smoker	40	30
003-0128	Male	1	51	0	0	0	0	0	Typical	0	0	Other hospital	111	75	64	1	22.68	1	2	164	61	75	1	ST segment elevation	Anterior	Sinus rhythm	0			1	2009	Oral agent	0			0			0			0			0		Ex- smoker	10	20
003-0130	Male	1	59	0	0	0	0	0	Typical	0	0	This hospital	129	79	72	1	21.83	1	2	163	58	83	1	ST segment elevation	Anterior,Lateral	Sinus rhythm	0			0			0			0			0			0			0		Current smoker	20	20
003-0131	Male	1	51	0	0	0	0	0	Typical	0	0	This hospital	155	116	91	1	27.0842	2	3	174	82	92	1	ST segment elevation,RBBB	Anterior,Lateral	Sinus rhythm	1	2012	0	0			0			0			0			0			0		Current smoker	20	30
003-0132	Male	1	69	1	1	0	0	0	Typical	0	0	This hospital	123	91	146	1	19.8347	1	2	165	54	80	1	ST segment elevation	Anterior,Lateral	Atrial fibrillation	1	1982	Medical Tx	1	2005	Oral agent	0			0			0			0			0		Current smoker	20	50
003-0133	Male	1	80	1	1	1	1	1	Typical	0	0	This hospital	171	103	100	1	20.9366	1	2	165	57	86	1	ST segment elevation	Anterior	Sinus rhythm	1	2002	0	0			0			0			0			0			0		Never smoker
003-0134	Male	1	49	0	0	0	0	0	Typical	0	0	Other hospital	122	77	60	1	22.9819	1	2	177	72	86	1	No change	Undetermined	Sinus rhythm	0			0			0			0			0			0			0		Unknown
003-0135	Male	1	88	1	1	1	1	1	Typical	0	0	This hospital	167	88	57	1	26.9896	2	3	170	78	92	1	ST segment depression,RBBB	Anterior,Lateral	Sinus rhythm	1		Medical Tx	0			1		Medical Tx	0			0			0			0		Never smoker
003-0136	Female	2	75	1	1	1	1	0	Typical	0	0	Other hospital	84	44	46	4	20.4518	1	2	145	43	74	1	ST segment depression	Inferior	Atrial fibrillation	1	2002	Medical Tx	0			0			0			0			0			0		Never smoker
003-0138	Male	1	61	1	0	0	0	0	Typical	0	0	This hospital	145	98	64	1	26.8386	2	3	158	67	81	1	ST segment elevation	Inferior	Sinus rhythm	1		Medical Tx	0			0			0			0			0			0		Ex- smoker	20	30
003-0139	Male	1	58	0	0	0	0	0	Typical	0	1	Other hospital	111	74	89	2	28.7274	3	3	177	90	97	1	ST segment depression	Anterior,Lateral	Sinus rhythm	1		Medical Tx	1		Oral agent	1		Medical Tx	0			1	2011	Medical Tx	0			0		Current smoker	20	41
003-0140	Male	1	77	1	1	1	1	0	Typical	0	1	Other hospital	123	72	53	1	24.8889	2	2	150	56		1	ST segment elevation	Inferior	Sinus rhythm	0			0			1	2012	0	0			1	2012	0	0			0		Current smoker	30	57
003-0141	Male	1	54	0	0	0	0	0	Typical	0	1	Other hospital	116	75	66	1	23.7387	1	2	168	67	84	1	ST segment elevation	Inferior	Sinus rhythm	0			0			0			0			0			0			0		Current smoker	10	20
003-0142	Male	1	56	0	0	0	0	0	Typical	0	0	This hospital	192	102	86	1	26.1752	2	3	167	73	81	1	ST segment elevation	Anterior,Lateral	Sinus rhythm	1	2008	Medical Tx	1	2012	Oral agent	1	2009	Medical Tx	0			0			0			0		Current smoker	20	30
003-0143	Male	1	57	0	0	0	0	0	Typical	0	0	Other hospital	125	111	71	1	30.3461	4	3	176	94	110	1	ST segment elevation,RBBB	Inferior	Sinus rhythm	0			0			0			0			0			0			0		Current smoker	30	40
003-0144	Male	1	68	1	1	0	0	0	Typical	0	1	This hospital	103	61	56	1	21.7993	1	2	170	63	81	1	ST segment elevation	Inferior	Sinus rhythm	1	1999	Medical Tx	0			0			0			0			0			Infarction	Unknown	Unknown
003-0145	Male	1	67	1	1	0	0	0	Typical	0	1	Other hospital	86	56	102	4	23.6652	1	2	167	66	86	1	ST segment depression	Inferior,Lateral	Other	1	1979	Medical Tx	1	1979	Oral agent	0			1	2012	PCI	0			0			0		Ex- smoker	10	30
003-0146	Male	1	67	1	1	0	0	0	Typical	1	1	This hospital	159	74	75	1	21.3593	1	2	153	50	76	1	ST segment elevation	Anterior,Inferior	Sinus rhythm	0			1	1980	Insulin	0			0			1	1999	CABG	0			0		Ex- smoker	10	20
003-0147	Male	1	58	0	0	0	0	0	Typical	1	1	Other hospital	100	70	85	1	23.8754	1	2	170	69	81	1	ST segment elevation	Anterior	Sinus rhythm	0			0			0			0			0			0			0		Current smoker	20	30
003-0148	Female	2	72	1	1	1	0	0	Typical	0	1	This hospital	199	80	55	1	24	1	2	150	54	71	1	ST segment depression	Anterior,Inferior,Lateral	Sinus rhythm	1	1990	Medical Tx	1	1992	Oral agent	0			0			1	2001	PCI	0			0		Never smoker
003-0149	Male	1	52	0	0	0	0	0	Typical	0	0	Other hospital	114	74	71	1	24.7721	2	2	174	75	89	1	ST segment elevation	Inferior	Sinus rhythm	0			0			0			0			0			0			0		Current smoker	20	30
003-0150	Male	1	58	0	0	0	0	0	Typical	0	0	Other hospital	106	68	68	1	25.5296	2	3	162	67	83	1	ST segment elevation	Inferior	Sinus rhythm	1	2012	Medical Tx	1	2002	Oral agent	0			0			0			0			0		Current smoker	13	40
003-0151	Male	1	56	0	0	0	0	0	Typical	1	1	This hospital	123	67	58	1	23.533	1	2	161	61		1	ST segment depression	Undetermined	Sinus rhythm	0			0			0			0			0			0			0		Unknown
003-0152	Male	1	65	1	1	0	0	0	Typical	0	0	This hospital	124	77	106	1	22.151	1	2	159	56	86	1	ST segment elevation	Inferior,Posterior	Sinus rhythm	1	2002	Medical Tx	1	2002	Oral agent	0			0			0			0			0		Never smoker
003-0153	Male	1	51	0	0	0	0	0	Typical	1	1	This hospital	120	86	100	1	20.6612	1	2	176	64	81	1	ST segment elevation,Q wave	Anterior	Sinus rhythm	1	2002	Medical Tx	0			0			0			0			0			0		Current smoker	20	28
003-0155	Male	1	69	1	1	0	0	0	Typical	0	0	This hospital	154	100	156	4	22.9591	1	2	163	61	81	1	ST segment elevation	Inferior,Posterior	Atrial fibrillation	0			0			0			0			0			0			0		Ex- smoker	30	28
003-0156	Female	2	62	1	0	0	0	0	Typical	0	1	This hospital	161	92	73	1	25.9151	2	3	147	56	74	1	ST segment elevation	Inferior	Sinus rhythm	1		Medical Tx	0			1		Medical Tx	0			0			0			0		Never smoker
003-0157	Male	1	64	1	0	0	0	0	Atypical	0	0	This hospital	155	90	75	1	25.4028	2	3	166	70	86	1	ST segment depression	Anterior,Lateral	Sinus rhythm	1	1980	Medical Tx	0			0			0			0			0			Infarction	Medical Tx	Ex- smoker	20	30
003-0158	Female	2	52	0	0	0	0	0	Typical	0	0	This hospital	116	75	70	1	27.0641	2	3	173	81	79	1	ST segment elevation	Anterior	Sinus rhythm	0			0			0			0			0			0			0		Current smoker	20	30
003-0159	Male	1	70	1	1	1	0	0	Typical	0	1	This hospital	98	67	60	1	23.1405	1	2	165	63	81	1	No change	Undetermined	Sinus rhythm	0			0			1		Medical Tx	0			1	2005	PCI	0			0		Never smoker
003-0160	Male	1	52	0	0	0	0	0	Typical	0	1	This hospital	142	96	73	1	25.2092	2	3	169	72	86	1	ST segment elevation	Inferior	Sinus rhythm	0			0			0			0			1		0	0			0		Current smoker	60	30
003-0161	Male	1	53	0	0	0	0	0	Typical	0	0	This hospital	107	81	66	1	23.8367	1	2	175	73	81	1	ST segment elevation	Inferior	Sinus rhythm	0			0			0			0			0			0			0		Current smoker	20	30
003-0162	Male	1	77	1	1	1	1	0	Typical	0	1	This hospital	112	77	57	1	23.8751	1	2	165	65	89	1	ST segment depression	Lateral	Sinus rhythm	1	2002	Medical Tx	1	2002	Oral agent	0			0			0			0			0		Never smoker
003-0163	Male	1	46	0	0	0	0	0	Typical	0	0	Other hospital	154	101	91	1	28.257	3	3	164	76	91	1	No change	Undetermined	Sinus rhythm	0			0			1		0	0			0			0			0		Ex- smoker	20	24
003-0164	Male	1	55	0	0	0	0	0	Typical	0	0	This hospital	157	106	78	1	20.9024	1	2	183	70	86	1	ST segment elevation	Inferior	Atrial fibrillation	0			0			0			0			0			0			0		Ex- smoker	20	30
003-0165	Male	1	39	0	0	0	0	0	Typical	0	0	Other hospital	136	82	57	1	32.7705	4	3	179	105	91	1	No change	Undetermined	Sinus rhythm	0			0			0			0			0			0			0		Current smoker	30	20
003-0166	Male	1	74	1	1	1	0	0	Typical	0	1	Other hospital	140	56	101	1	24.4444	1	2	150	55	84	1	T-wave inversion	Inferior	Sinus rhythm	1		Medical Tx	0			1		Medical Tx	0			1	2004	CABG	0			0		Ex- smoker	60	30
003-0167	Male	1	49	0	0	0	0	0	Typical	0	1	Other hospital	149	94	100	1	27.3588	3	3	171	80	86	1	ST segment elevation	Anterior	Sinus rhythm	0			0			0			0			0			0			0		Current smoker	30	30
003-0168	Male	1	69	1	1	0	0	0	Typical	0	0	Other hospital	120	72	100	1	22.3863	1	2	173	67	84	1	ST segment elevation,RBBB	Undetermined	Sinus rhythm	0			0			0			0			0			0			0		Never smoker
003-0169	Male	1	62	1	0	0	0	0	Typical	0	0	This hospital	106	64	76	1						87	1	ST segment elevation	Anterior,Lateral	Other	0			0			1		Medical Tx	1	2007	PCI	0			0			0		Current smoker	10	42
003-0170	Male	1	65	1	1	0	0	0	Typical	0	1	This hospital	139	88	89	1	22.7244	1	2	178	72	87	1	ST segment elevation	Anterior	Sinus rhythm	0			0			1	2008	Medical Tx	0			0			0			0		Current smoker	20	30
003-0172	Female	2	51	0	0	0	0	0	Typical	0	1	Other hospital	149	98	70	1	26.9127	2	3	153	63	88	1	No change	Undetermined	Sinus rhythm	0			0			1		Medical Tx	0			0			0			0		Never smoker
003-0173	Male	1	50	0	0	0	0	0	Typical	0	1	Other hospital	117	82	54	1	25.5593	2	3	169	73	86	1	No change	Undetermined	Sinus rhythm	0			0			0			0			0			0			0		Ex- smoker	20	25
003-0174	Male	1	51	0	0	0	0	0	Typical	0	1	Other hospital	116	75	62	1	29.3524	3	3	178	93	91	1	ST segment elevation	Inferior	Atrial fibrillation	0			0			0			0			0			0			0		Current smoker	80	20
003-0175	Male	1	47	0	0	0	0	0	Typical	0	1	This hospital	154	120	95	1	23.6652	1	2	167	66	87	1	ST segment elevation	Anterior,Lateral	Sinus rhythm	1	2012	Medical Tx	0			0			0			0			0			0		Current smoker	20	25
003-0176	Male	1	54	0	0	0	0	0	Typical	0	1	This hospital	179	122	82	1	26.7698	2	3	164	72	88	1	Q wave	Inferior	Sinus rhythm	0			0			0			0			0			0			0		Current smoker	20	40
003-0177	Male	1	65	1	1	0	0	0	Typical	1	1	Other hospital	97	62	53	1	23.3234	1	2	172	69	86	1	ST segment elevation	Undetermined	Sinus rhythm	1	1983	Medical Tx	0			0			0			0			0			0		Never smoker
003-0178	Female	2	66	1	1	0	0	0	Typical	1	1	This hospital	177	85	58	1	24.4561	1	2	154	58	74	1	ST segment elevation	Inferior	Sinus rhythm	0			0			1		Medical Tx	0			0			0			0		Never smoker
003-0179	Male	1	54	0	0	0	0	0	Typical	0	1	This hospital	163	105	125	1	19.8177	1	2	174	60	84	1	ST segment elevation,RBBB	Undetermined	Wide QRS tachycardia	0			1	1999	Oral agent	1		Medical Tx	0			0			0			Infarction	Medical Tx	Current smoker	30	30
003-0180	Female	2	74	1	1	1	0	0	Typical	0	0	This hospital	147	86	115	1	28.441	3	3	158	71	86	1	ST segment elevation	Anterior,Inferior,Lateral	Sinus rhythm	1	2003	Medical Tx	0			0			0			0			0			0		Never smoker
003-0181	Male	1	27	0	0	0	0	0	Typical	0	1	This hospital	138	106	86	1	23.8087	1	2	169	68	76	1	No change	Undetermined	Sinus rhythm	0			0			0			0			0			0			0		Never smoker
003-0182	Male	1	62	1	0	0	0	0	Typical	0	0	This hospital	153	64	58	1	21.2953	1	2	172	63	84	1	ST segment elevation	Anterior	Sinus rhythm	0			1		Oral agent	0			0			0			0			0		Current smoker	20	40
003-0183	Male	1	53	0	0	0	0	0	Typical	0	1	Other hospital	106	73	96	1	20.0773	1	2	164	54		1	ST segment elevation	Anterior,Lateral	Sinus rhythm	0			1	2006	Oral agent	0			0			0			0			0		Never smoker
003-0184	Female	2	54	0	0	0	0	0	Typical	1	1	Other hospital	122	82	111	1	19.3337	1	2	164	52	76	1	ST segment elevation	Anterior	Sinus rhythm	0			0			0			0			0			0			0		Current smoker	20	30
003-0185	Male	1	57	0	0	0	0	0	Typical	0	0	This hospital	120	74	66	1	21.8724	1	2	167	61	79	1	ST segment elevation	Inferior	Sinus rhythm	1	2009	Medical Tx	0			1		Medical Tx	1	2010	PCI	0			0			0		Ex- smoker	10	20
003-0186	Male	1	47	0	0	0	0	0	Typical	0	0	This hospital	124	92	65	1	22.0386	1	2	165	60	81	1	ST segment elevation	Anterior,Lateral	Sinus rhythm	0			0			0			0			0			0			0		Current smoker	20	30
003-0187	Male	1	61	1	0	0	0	0	Typical	0	0	Other hospital	141	76	62	1	25.9107	2	3	162	68	98	1	No change	Undetermined	Sinus rhythm	1		Medical Tx	1		Oral agent	0			0			0			0			Infarction	Medical Tx	Current smoker	20	30
003-0188	Male	1	62	1	0	0	0	0	Typical	0	0	Other hospital	83	57	44	1	24.5089	2	2	169	70	86	1	ST segment elevation	Anterior,Inferior	Sinus rhythm	0			0			0			0			0			0			0		Ex- smoker	20	40
003-0189	Male	1	52	0	0	0	0	0	Typical	1	1	Other hospital	117	75	57	1	22.3214	1	2	168	63	81	1	ST segment depression	Anterior	Sinus rhythm	0			0			0			0			0			0			0		Ex- smoker	10	10
003-0190	Female	2	76	1	1	1	1	0	Typical	0	1	This hospital	153	74	61	1	21.6441	1	2	155	52	81	1	ST segment elevation	Inferior	Sinus rhythm	1	2003	Medical Tx	0			0			0			0			0			0		Never smoker
003-0191	Female	2	72	1	1	1	0	0	Typical	0	1	Other hospital	103	64	82	1	20.8889	1	2	150	47	71	1	ST segment elevation	Anterior,Inferior,Lateral	Sinus rhythm	1	1998	Medical Tx	0			0			0			0			0			0		Never smoker
003-0192	Male	1	72	1	1	1	0	0	Typical	1	1	This hospital	100	58	58	3	28.0664	3	3	173	84	104	1	LBBB	Undetermined	Sinus rhythm	1	1999	Medical Tx	1	2013	Oral agent	1		Medical Tx	1	2009	PCI	0			1	2010	Medical Tx	Infarction	Medical Tx	Ex- smoker	20	10
003-0193	Male	1	72	1	1	1	0	0	Atypical	1	0	This hospital	139	79	103	3	23.2446	1	2	151	53	81	1	No change	Undetermined	Atrial fibrillation	1		Medical Tx	1	1988	Oral agent	1		Medical Tx	0			1	2012	PCI	0			0		Ex- smoker	20	15
003-0194	Male	1	55	0	0	0	0	0	Typical	0	1	This hospital	141	74	108	1	19.2894	1	2	161	50	79	1	No change	Undetermined	Sinus rhythm	1	2008	Medical Tx	0			1		Medical Tx	0			0			0			0		Current smoker	10	20
003-0195	Male	1	52	0	0	0	0	0	Typical	0	1	Other hospital	129	72	60	1	27.0169	2	3	171	79	89	1	T-wave inversion	Posterior	Sinus rhythm	0			1	2003	Oral agent	0			0			0			0			0		Current smoker	10	30
003-0196	Male	1	42	0	0	0	0	0	Typical	0	1	Other hospital	123	83	100	1	29.7521	3	3	165	81	97	1	ST segment elevation	Anterior	Sinus rhythm	0			0			1		0	0			0			0			0		Never smoker
003-0197	Male	1	55	0	0	0	0	0	Typical	0	0	This hospital	138	90	70	1	25.4028	2	3	166	70	93	1	No change	Undetermined	Sinus rhythm	1	2003	Medical Tx	0			0			0			0			0			0		Ex- smoker	10	20
003-0198	Male	1	66	1	1	0	0	0	Typical	0	0	This hospital	107	59	78	1	22.6562	1	2	160	58		1	Q wave,T-wave inversion,RBBB	Anterior,Inferior	Sinus rhythm	1	2006	Medical Tx	1	2006	Oral agent	0			0			0			1	2011	Medical Tx	Infarction	Medical Tx	Unknown
003-0199	Male	1	70	1	1	1	0	0	Typical	0	0	This hospital	175	125	78	1	23.2254	1	2	166	64	85	1	ST segment elevation	Inferior	Sinus rhythm	0			1		Oral agent	0			0			1	2012	CABG	0			0		Ex- smoker	1	1
003-0200	Female	2	76	1	1	1	1	0	Typical	0	0	This hospital	135	67	61	1	23.1405	1	2	165	63	106	1	No change	Undetermined	Sinus rhythm	1	2001	Medical Tx	1	2001	Oral agent	0			0			1	2001	PCI	0			0		Never smoker
003-0201	Male	1	74	1	1	1	0	0	Typical	0	1	This hospital	106	62	72	1	23.5666	1	2	176	73	98	1	No change	Undetermined	Sinus rhythm	1		Medical Tx	0			0			0			1	2010	PCI	0			0		Ex- smoker	60	30
003-0202	Male	1	50	0	0	0	0	0	Typical	0	1	This hospital	75	56	66	1	32.1799	4	3	170	93	97	1	ST segment elevation	Inferior	Sinus rhythm	1	2009	Medical Tx	0			0			0			0			0			0		Current smoker	20	30
003-0203	Female	2	66	1	1	0	0	0	Typical	1	0	This hospital	97	57	59	1	22.5069	1	2	152	52	71	1	No change	Undetermined	Sinus rhythm	0			0			0			0			0			0			0		Never smoker
003-0204	Male	1	46	0	0	0	0	0	Typical	0	0	Other hospital	108	67	55	1	26.3329	2	3	171	77	81	1	No change	Undetermined	Sinus rhythm	1	2003	Medical Tx	0			0			0			0			0			0		Current smoker	20	30
003-0207	Male	1	52	0	0	0	0	0	Typical	0	1	This hospital	179	100	94	1	28.4091	3	3	176	88	96	1	No change	Undetermined	Sinus rhythm	1	2004	Medical Tx	0			1	2006	Medical Tx	0			1	2012	PCI	0			0		Ex- smoker	20	28
003-0208	Male	1	49	0	0	0	0	0	Typical	0	0	This hospital	170	99	88	1	26.4463	2	3	165	72		1	ST segment elevation	Anterior	Sinus rhythm	1	2008	Medical Tx	1	2008	Oral agent	0			0			0			0			0		Current smoker	40	30
003-0209	Male	1	60	1	0	0	0	0	Typical	0	1	This hospital	155	108	56	1	24.6097	2	2	165	67	84	1	ST segment elevation	Inferior	Sinus rhythm	1	1983	Medical Tx	0			0			0			0			0			0		Current smoker	20	40
003-0210	Female	2	74	1	1	1	0	0	Typical	1	1	This hospital	156	67	113	1	32	4	3	150	72	96	1	ST segment depression,RBBB	Anterior,Lateral	Atrial fibrillation	1	1998	Medical Tx	1	2010	Oral agent	0			0			1	2012	PCI	1		Medical Tx	0		Never smoker
003-0211	Male	1	70	1	1	1	0	0	Typical	0	1	This hospital	117	79	113	1	22.6757	1	2	168	64	86	1	RBBB	Undetermined	Sinus rhythm	0			0			0			0			0			0			0		Current smoker	10	50
003-0212	Male	1	42	0	0	0	0	0	Typical	1	1	This hospital	99	76	63	1	31.3469	4	3	175	96	101	1	No change	Undetermined	Sinus rhythm	1	2001	Medical Tx	1	2001	Oral agent	0			0			0			0			0		Current smoker	20	25
003-0213	Male	1	51	0	0	0	0	0	Typical	1	1	This hospital	126	99	101	1	27.6095	3	3	167	77	84	1	T-wave inversion	Anterior,Lateral	Sinus rhythm	1	2007	Medical Tx	0			0			1	2010	PCI	0			0			0		Current smoker	20	28
003-0214	Male	1	71	1	1	1	0	0	Typical	0	0	This hospital	221	86	72	1	19.3772	1	2	170	56	81	1	No change	Undetermined	Sinus rhythm	1	2004	Medical Tx	1	1980	Insulin	1		Medical Tx	0			1	1995	CABG	0			0		Never smoker
003-0215	Male	1	84	1	1	1	1	1	Typical	0	1	Other hospital	122	86	68	1	28.2828	3	3	165	77		1	ST segment elevation,Q wave	Inferior	Sinus rhythm	1	1993	Medical Tx	1	1993	Oral agent	0			0			0			0			0		Ex- smoker	20	30
003-0216	Male	1	60	1	0	0	0	0	Typical	0	1	Other hospital	133	76	57	1	26.7036	2	3	172	79	86	1	ST segment elevation	Anterior,Lateral	Sinus rhythm	0			0			0			0			0			0			0		Current smoker	20	30
003-0217	Male	1	53	0	0	0	0	0	Typical	0	1	Other hospital	138	100	97	1	26.2917	2	3	162	69	86	1	No change	Undetermined	Sinus rhythm	0			0			0			0			0			0			0		Never smoker
003-0218	Male	1	73	1	1	1	0	0	Typical	1	1	This hospital	139	82	61	1	29.2969	3	3	160	75	86	1	ST segment elevation	Undetermined	Sinus rhythm	0			0			0			0			0			0			0		Ex- smoker	10	10
003-0219	Male	1	55	0	0	0	0	0	Typical	0	0	Other hospital	159	103	63	1	25.2826	2	3	164	68	84	1	ST segment elevation	Undetermined	Sinus rhythm	0			0			0			0			0			0			0		Ex- smoker	20	3
003-0220	Male	1	59	0	0	0	0	0	Typical	0	0	Other hospital	62	44	100	4	21.6713	1	2	165	59	76	1	ST segment depression	Inferior	Sinus rhythm	0			0			0			0			0			0			0		Current smoker	20	20
003-0221	Male	1	50	0	0	0	0	0	Typical	1	0	Other hospital	126	100	69	1	27.3356	3	3	170	79	86	1	ST segment elevation	Anterior	Sinus rhythm	1		Medical Tx	0			0			0			0			0			0		Current smoker	20	35
003-0222	Male	1	75	1	1	1	1	0	Typical	0	1	Other hospital	122	79	81	1	25.3906	2	3	160	65	92	1	ST segment elevation	Inferior	Sinus rhythm	0			0			0			0			0			0			0		Unknown
003-0223	Male	1	52	0	0	0	0	0	Typical	0	1	Other hospital	117	75	86	1	15.625	1	1	160	40	68	1	ST segment elevation	Anterior,Lateral	Sinus rhythm	0			0			0			0			0			0			0		Current smoker	10	20
003-0224	Male	1	60	1	0	0	0	0	Typical	1	1	Other hospital	148	98	60	1	24.1115	1	2	174	73	84	1	ST segment depression	Anterior,Lateral	Sinus rhythm	0			0			0			0			0			0			0		Ex- smoker	10	20
003-0225	Male	1	53	0	0	0	0	0	Typical	0	0	This hospital	176	97	64	1	23.8367	1	2	175	73	81	1	No change	Undetermined	Sinus rhythm	0			0			0			0			0			0			0		Never smoker
003-0226	Male	1	83	1	1	1	1	1	Typical	0	1	This hospital	108	76	83	1	25	2	3	160	64	89	1	ST segment elevation,Q wave	Inferior	Sinus rhythm	1	2008	Medical Tx	0			0			0			0			0			0		Ex- smoker	20	20
003-0227	Male	1	61	1	0	0	0	0	Typical	0	0	This hospital	162	116	91	1	26.2336	2	3	161	68	86	1	ST segment elevation	Anterior	Sinus rhythm	1	1993	Medical Tx	0			0			1	2011	PCI	0			0			0		Ex- smoker	20	40
003-0228	Male	1	38	0	0	0	0	0	Typical	1	0	This hospital	136	112	37	1	31.6032	4	3	164	85	89	1	ST segment elevation	Inferior,Posterior	Sinus rhythm	0			0			0			0			0			0			0		Current smoker	20	10
003-0229	Female	2	63	1	0	0	0	0	Typical	1	0	Other hospital	159	69	71	1	24.6904	2	2	161	64	81	1	ST segment depression	Inferior	Sinus rhythm	1	2010	Medical Tx	1	2010	Insulin	0			0			0			0			0		Never smoker
003-0230	Male	1	48	0	0	0	0	0	Typical	1	0	This hospital	133	105	112	1	21.7994	1	2	174	66	81	1	ST segment depression	Lateral	Sinus rhythm	0			0			0			0			0			0			0		Current smoker	20	30
003-0231	Male	1	66	1	1	0	0	0	Typical	0	1	Other hospital	106	64	66	1	25.0593	2	3	173	75	91	1	ST segment elevation	Anterior	Sinus rhythm	0			0			0			0			1	2003	PCI	0			0		Current smoker	20	37
003-0233	Male	1	66	1	1	0	0	0	Typical	1	1	This hospital	115	82	93	1	29.3776	3	3	176	91	91	1	ST segment depression	Undetermined	Sinus rhythm	1	1998	Medical Tx	0			0			1	2006	PCI	0			0			Infarction	Medical Tx	Ex- smoker	20	5
003-0234	Male	1	72	1	1	1	0	0	Typical	1	0	This hospital	105	68	102	2	28.2828	3	3	165	77	102	1	ST segment depression	Anterior	Sinus rhythm	1	2009	Medical Tx	0			0			1	2002	CABG	0			0			0		Never smoker
003-0235	Male	1	63	1	0	0	0	0	Typical	0	0	This hospital	137	84	52	1	26.9531	2	3	160	69	89	1	ST segment elevation	Inferior	Sinus rhythm	0			0			0			0			0			0			0		Never smoker
003-0236	Male	1	68	1	1	0	0	0	Typical	0	0	This hospital	120	71	57	1	26.1224	2	3	175	80	86	1	ST segment depression	Anterior	Sinus rhythm	1	1995	Medical Tx	1	1995	Oral agent	0			1	2000	0	1	2013	0	0			0		Never smoker
003-0237	Male	1	59	0	0	0	0	0	Typical	1	0	This hospital	140	89	106	1	23.4221	1	2	156	57	81	1	ST segment depression	Inferior	Sinus rhythm	1	2011	Medical Tx	0			0			0			0			0			0		Ex- smoker	20	20
003-0238	Male	1	73	1	1	1	0	0	Typical	0	0	Other hospital	117	76	76	1	20.9573	1	2	172	62	86	1	ST segment elevation	Anterior	Sinus rhythm	1	2003	Medical Tx	1	1993	Oral agent	0			0			0			0			0		Current smoker	20	50
003-0239	Male	1	51	0	0	0	0	0	Typical	0	0	Other hospital	118	82	75	1	25.1486	2	3	162	66	81	1	ST segment elevation	Anterior	Sinus rhythm	0			0			0			0			0			0			0		Ex- smoker	20	10
003-0240	Male	1	49	0	0	0	0	0	Typical	0	0	This hospital	135	85	82	1	26.2596	2	3	169	75	86	1	LBBB	Undetermined	Sinus rhythm	0			0			0			0			0			0			0		Current smoker	20	25
003-0241	Male	1	53	0	0	0	0	0	Typical	0	0	Other hospital	134	98	57	1	24.281	1	2	171	71	81	1	ST segment elevation	Anterior	Sinus rhythm,Other	0			0			0			0			0			0			0		Never smoker
003-0242	Male	1	59	0	0	0	0	0	Typical	0	0	This hospital	78	55	90	1	24.6097	2	2	165	67	101	1	ST segment elevation	Anterior,Lateral	Sinus rhythm	0			0			0			0			0			0			0		Never smoker
003-0243	Female	2	70	1	1	1	0	0	Typical	1	0	Other hospital	162	72	65	1	26.2227	2	3	155	63	89	1	ST segment depression	Anterior	Sinus rhythm	1	2003	0	0			0			0			0			0			0		Ex- smoker	20	20
003-0244	Male	1	72	1	1	1	0	0	Typical	0	0	This hospital	84	53	99	1	29.0318	3	3	166	80	99	1	T-wave inversion	Inferior	2nd degree AV block	1	2003	Medical Tx	1	2003	Oral agent	0			0			0			0			0		Current smoker	20	40
003-0245	Male	1	52	0	0	0	0	0	Typical	1	0	This hospital	156	118	61	1	26.5432	2	3	180	86	91	1	ST segment elevation	Inferior	Sinus rhythm	0			0			0			0			0			0			0		Never smoker
003-0246	Male	1	47	0	0	0	0	0	Typical	0	0	This hospital	91	58	58	1	22.4913	1	2	170	65	76	1	ST segment depression	Inferior	Sinus rhythm	0			0			0			0			0			0			0		Current smoker	30	29
003-0247	Male	1	60	1	0	0	0	0	Typical	0	0	Other hospital	141	85	65	1	19.7232	1	2	170	57	81	1	ST segment elevation	Anterior	Sinus rhythm	0			0			0			0			0			0			0		Ex- smoker	20	20
003-0248	Male	1	46	0	0	0	0	0	Typical	0	0	Other hospital	128	85	64	1	28.7197	3	3	170	83	81	1	ST segment elevation	Inferior	Sinus rhythm	0			0			0			0			0			0			0		Current smoker	20	20
003-0249	Male	1	59	0	0	0	0	0	Typical	1	0	Other hospital	95	57	68	1	20.6575	1	2	169	59	79	1	ST segment depression	Anterior	Sinus rhythm	0			0			0			0			0			0			0		Current smoker	20	40
003-0250	Male	1	68	1	1	0	0	0	Typical	1	1	This hospital	97	66	58	1	20.0474	1	2	173	60	86	1	ST segment depression	Anterior	Sinus rhythm	0			1	2006	Oral agent	1	2013	Medical Tx	0			1	2012	Medical Tx	0			0		Ex- smoker	10	40
003-0251	Male	1	58	0	0	0	0	0	Atypical	0	0	119	138	65	85	1	22.0522	1	2	173	66	81	1	ST segment elevation	Inferior	Other	1	2002	Medical Tx	0			0			0			0			0			0		Never smoker
003-0253	Female	2	56	0	0	0	0	0	Typical	1	0	This hospital	170	91	65	1	24.1672	1	2	164	65	76	1	ST segment depression	Posterior	Sinus rhythm	0			1	1992	Insulin	0			0			0			0			0		Never smoker
003-0254	Female	2	88	1	1	1	1	1	Typical	0	0	This hospital	132	76	75	1	19.2234	1	2	153	45	76	1	ST segment elevation	Anterior	Sinus rhythm	0			0			0			0			0			0			0		Never smoker
003-0255	Male	1	81	1	1	1	1	1	Atypical	0	0	This hospital	151	74	84	1	21.6413	1	2	152	50	81	1	ST segment elevation	Anterior	Sinus rhythm	0			0			0			0			0			0			0		Never smoker
003-0256	Female	2	81	1	1	1	1	1	Typical	0	0	Other hospital	131	81	92	1						81	1	ST segment elevation	Anterior	Sinus rhythm	0			0			0			0			0			0			0		Never smoker
003-0257	Male	1	70	1	1	1	0	0	Typical	0	1	This hospital	130	84	73	1	22.7583	1	2	169	65	86	1	ST segment depression	Undetermined	Sinus rhythm	1	1999	Medical Tx	1	2007	Oral agent	0			1	2007	PCI	0			0			0		Never smoker
003-0258	Male	1	59	0	0	0	0	0	Typical	0	0	This hospital	122	84	109	1	23.5078	1	2	165	64	86	1	ST segment elevation	Anterior	Sinus rhythm	1	2011	Medical Tx	1	2011	Oral agent	0			0			0			0			0		Never smoker
003-0259	Male	1	81	1	1	1	1	1	Typical	1	0	Other hospital	174	101	102	1	23.6244	1	2	162	62	91	1	ST segment elevation	Anterior	Atrial fibrillation	1	2010	Medical Tx	0			0			0			0			0			0		Never smoker
003-0260	Male	1	58	0	0	0	0	0	Typical	0	1	This hospital	168	113	85	1	25.5937	2	3	163	68	84	1	ST segment elevation	Anterior	Sinus rhythm	0			0			0			0			0			0			0		Never smoker
003-0261	Male	1	52	0	0	0	0	0	Typical	1	1	Other hospital	107	67	67	1	23.3887	1	2	173	70	86	1	ST segment elevation	Inferior	Sinus rhythm	0			1	2007	Oral agent	1	2007	Medical Tx	1	2008	PCI	0			0			0		Never smoker
003-0262	Male	1	49	0	0	0	0	0	Typical	0	0	Other hospital	125	69	83	1	24.677	2	2	166	68	86	1	ST segment depression	Inferior	Sinus rhythm	0			0			0			0			0			0			0		Ex- smoker	30	20
003-0263	Female	2	64	1	0	0	0	0	Typical	1	0	Other hospital	104	67	92	4	23.7332	1	2	159	60	76	1	ST segment elevation	Anterior	Atrial fibrillation	0			0			0			0			0			0			0		Never smoker
003-0264	Male	1	65	1	1	0	0	0	Typical	0	0	This hospital	134	86	71	1	22.8625	1	2	166	63	81	1	ST segment depression	Anterior,Inferior	Sinus rhythm	0			0			0			0			0			0			0		Never smoker
003-0265	Male	1	73	1	1	1	0	0	Typical	0	0	Other hospital	128	98	108	1	21.83	1	2	163	58	86	1	ST segment elevation	Anterior	Sinus rhythm	1	2011	Medical Tx	0			0			0			0			0			0		Never smoker
003-0266	Male	1	64	1	0	0	0	0	Typical	0	1	This hospital	136	79	67	1	25.4327	2	3	174	77	86	1	ST segment depression	Inferior	Sinus rhythm	0			0			0			1	2004	CABG	0			0			0		Ex- smoker	20	40
003-0267	Male	1	73	1	1	1	0	0	Typical	0	0	This hospital	153	81	62	1	24.0055	1	2	162	63	84	1	ST segment depression	Lateral	Sinus rhythm	1	1993	Medical Tx	0			1	2012	Medical Tx	0			0			0			0		Current smoker	20	50
003-0268	Male	1	71	1	1	1	0	0	Typical	1	0	Other hospital	151	91	59	2	24.4352	1	2	158	61	86	1	ST segment elevation	Anterior	Sinus rhythm	0			0			0			0			0			0			0		Current smoker	10	20
003-0269	Male	1	47	0	0	0	0	0	Typical	0	0	119	97	63	63	1	26.1224	2	3	175	80	86	1	ST segment elevation	Inferior	Sinus rhythm	0			0			0			0			0			0			0		Current smoker	10	30
003-0270	Male	1	69	1	1	0	0	0	Typical	0	1	Other hospital	153	103	81	1	28.1969	3	3	162	74	86	1	ST segment elevation	Inferior	Sinus rhythm	1	2002	Unk0wn	1	2010	Unk0wn	0			1	2002	PCI	0			0			0		Never smoker
003-0271	Male	1	68	1	1	0	0	0	Typical	1	1	This hospital	103	70	113	2	31.2314	4	3	164	84	106	1	ST segment depression,T-wave inversion	Undetermined	Other	1	2000	Medical Tx	1	1979	Insulin	0			1	2012	CABG	0			0			0		Ex- smoker	20	40
003-0273	Female	2	65	1	1	0	0	0	Typical	1	0	This hospital	178	84	65	1	21.3675	1	2	156	52	71	1	ST segment depression	Anterior,Lateral	Sinus rhythm	0			1	1988	Oral agent	1	2009	Medical Tx	0			0			0			0		Never smoker
003-0274	Female	2	83	1	1	1	1	1	Typical	0	0	This hospital	129	72	82	1	32.4622	4	3	156	79	86	1	ST segment elevation	Lateral	Sinus rhythm	1	2000	Medical Tx	0			0			0			0			0			0		Never smoker
003-0275	Male	1	82	1	1	1	1	1	Typical	0	0	This hospital	119	66	85	1	20.9042	1	2	168	59	91	1	ST segment depression	Undetermined	Paced rhythm	1	2003	Medical Tx	1	2003	Oral agent	0			0			1	1995	PCI	0			0		Never smoker
003-0277	Male	1	74	1	1	1	0	0	Typical	0	0	This hospital	120	73	73	1	23.3067	1	2	167	65	86	1	ST segment elevation	Anterior	Sinus rhythm	1	2010	Medical Tx	0			0			0			0			0			0		Ex- smoker	20	20
003-0278	Male	1	47	0	0	0	0	0	Typical	0	0	This hospital	147	101	81	1	24.858	2	2	176	77	86	1	ST segment elevation	Anterior	Sinus rhythm	0			0			0			0			0			0			0		Current smoker	30	20
003-0279	Male	1	72	1	1	1	0	0	Typical	0	0	Other hospital	145	95	63	1	23.1834	1	2	170	67	86	1	ST segment elevation	Inferior	Sinus rhythm	1	2010	Medical Tx	0			0			0			0			0			0		Never smoker
003-0280	Female	2	81	1	1	1	1	1	Typical	1	0	Other hospital	95	65	90	2	21.4031	1	2	145	45	81	1	ST segment elevation	Anterior,Lateral	Sinus rhythm	0			0			0			0			0			0			0		Never smoker
003-0281	Male	1	49	0	0	0	0	0	Typical	0	0	Other hospital	141	90	64	1	23.9395	1	2	177	75	86	1	ST segment depression	Lateral	Sinus rhythm	0			0			0			0			0			0			0		Current smoker	20	20
003-0282	Male	1	66	1	1	0	0	0	Typical	1	0	This hospital	144	81	68	1	25.1559	2	3	168	71	89	1	ST segment elevation	Inferior	Sinus rhythm	1		Medical Tx	0			0			0			0			0			0		Ex- smoker	20	30
003-0283	Male	1	53	0	0	0	0	0	Typical	1	0	This hospital	115	94	59	1	24.7252	2	2	173	74	86	1	ST segment elevation	Anterior,Lateral	Sinus rhythm	0			0			0			0			0			0			0		Current smoker	20	30
003-0284	Male	1	60	1	0	0	0	0	Typical	0	0	This hospital	71	49	78	1	19.3337	1	2	164	52	76	1	LBBB	Undetermined	Sinus rhythm	0			0			0			0			0			0			0		Current smoker	20	1
003-0285	Male	1	65	1	1	0	0	0	Typical	0	1	This hospital	172	106	63	1	28.9811	3	3	163	77	96	1	ST segment depression	Inferior	Sinus rhythm	1	2006	Medical Tx	0			1	2006	Medical Tx	0			1	2006	PCI	0			0		Never smoker
003-0287	Male	1	63	1	0	0	0	0	Typical	0	0	This hospital	152	102	100	1	26.1286	2	3	166	72	86	1	ST segment elevation	Inferior,Posterior	Sinus rhythm,Other	1	2008	Medical Tx	0			1	2008	Medical Tx	0			0			0			0		Current smoker	20	30
003-0288	Male	1	69	1	1	0	0	0	Typical	1	0	This hospital	110	73	93	1	23.1405	1	2	165	63	86	1	ST segment depression	Anterior	Sinus rhythm	0			1	2008	Oral agent	0			0			0			0			0		Never smoker
003-0289	Female	2	70	1	1	1	0	0	Typical	1	1	This hospital	189	84	63	1	33.7822	4	3	147	73	86	1	ST segment depression	Inferior	Sinus rhythm	1	1988	Medical Tx	1	2012	Oral agent	0			0			1	2006	Unk0wn	0			0		Never smoker
003-0290	Male	1	75	1	1	1	1	0	Typical	0	0	This hospital	38	26	57	4	20.2449	1	2	175	62	81	1	ST segment elevation	Anterior	Sinus rhythm	0			0			0			0			1	2005	PCI	0			0		Current smoker	20	30
003-0291	Male	1	58	0	0	0	0	0	Typical	1	0	119	134	84	56	1	25.6896	2	3	172	76	89	1	ST segment elevation	Anterior,Inferior,Lateral	Sinus rhythm	1	2013	Medical Tx	1	2013	Oral agent	0			0			0			0			0		Never smoker
003-0293	Male	1	49	0	0	0	0	0	Typical	0	0	Other hospital	157	87	79	1	21.4109	1	2	166	59	81	1	ST segment depression	Inferior	Sinus rhythm	0			0			0			0			0			0			0		Current smoker	20	30
003-0294	Female	2	65	1	1	0	0	0	Typical	1	0	This hospital	163	89	87	1	21.3593	1	2	153	50	81	1	ST segment depression	Inferior	Sinus rhythm	1	1988	Medical Tx	1	1988	Oral agent	1	1988	Medical Tx	0			0			0			Infarction	Medical Tx	Never smoker
003-0295	Male	1	67	1	1	0	0	0	Typical	0	0	This hospital	112	77	70	1	24.8016	2	2	168	70	86	1	ST segment elevation	Lateral	Sinus rhythm	1	2012	Medical Tx	0			0			0			0			0			0		Never smoker
003-0296	Male	1	79	1	1	1	1	0	Typical	0	0	This hospital	123	66	71	1	20.4467	1	2	161	53	86	1	ST segment depression	Anterior	Sinus rhythm	0			0			0			0			0			0			0		Never smoker
003-0297	Male	1	54	0	0	0	0	0	Typical	1	0	This hospital	133	83	56	1	24.1633	1	2	175	74	91	1	ST segment depression	Inferior	Sinus rhythm	0			0			0			0			0			0			0		Current smoker	20	40
003-0298	Male	1	61	1	0	0	0	0	Typical	0	0	This hospital	111	85	80	1	25.335	2	3	181	83	91	1	ST segment elevation	Anterior	Sinus rhythm	0			0			0			0			0			0			0		Never smoker
003-0299	Female	2	65	1	1	0	0	0	Typical	0	1	This hospital	121	77	85	1	21.2874	1	2	147	46	81	1	ST segment depression	Anterior,Lateral	Sinus rhythm	1	2008	Medical Tx	1	2008	Oral agent	1	2012	Medical Tx	0			1	2012	PCI	0			0		Never smoker
003-0300	Female	2	45	0	0	0	0	0	Typical	0	1	This hospital	161	66	79	1	24.2424	1	2	165	66	76	1	ST segment depression	Anterior	Sinus rhythm	0			0			0			0			0			0			0		Never smoker
003-0301	Male	1	72	1	1	1	0	0	Atypical	0	0	This hospital	92	49	108	3	13.5904	1	1	165	37	58	1	ST segment depression	Lateral	Sinus rhythm	0			0			0			0			0			0			0		Current smoker	40	50
003-0302	Male	1	43	0	0	0	0	0	Typical	0	0	This hospital	107	85	97	1	29.0688	3	3	171	85	89	1	ST segment elevation	Inferior	Sinus rhythm	0			0			1	2008	Medical Tx	1	2008	PCI	0			0			0		Current smoker	10	25
003-0303	Male	1	53	0	0	0	0	0	Typical	0	0	This hospital	138	102	76	1	22.8395	1	2	180	74	81	1	ST segment depression,RBBB	Undetermined	Sinus rhythm	0			0			0			0			0			0			0		Ex- smoker	6	10
003-0304	Female	2	69	1	1	0	0	0	Atypical	0	0	Other hospital	140	88	85	1	32.3939	4	3	147	70	86	1	ST segment depression	Anterior,Lateral	Sinus rhythm	1	2000	Medical Tx	0			0			0			0			0			0		Never smoker
003-0305	Male	1	58	0	0	0	0	0	Typical	0	0	Other hospital	157	117	67	1	27.8159	3	3	162	73	81	1	ST segment elevation	Inferior	Sinus rhythm	0			0			0			0			0			0			0		Ex- smoker	10	5
003-0306	Male	1	54	0	0	0	0	0	Typical	0	1	This hospital	111	53	69	1	24.3824	1	2	167	68	86	1	ST segment depression	Inferior,Lateral	Sinus rhythm	0			0			0			1	2007	PCI	0			0			0		Current smoker	20	35
003-0307	Male	1	59	0	0	0	0	0	Typical	0	0	Other hospital	147	99	71	1	27.0051	2	3	161	70	86	1	No change	Undetermined	Sinus rhythm	0			0			1	2013	Medical Tx	0			0			0			0		Never smoker
003-0308	Male	1	71	1	1	1	0	0	Typical	1	0	119	125	74	85	1	23.5294	1	2	170	68	86	1	No change	Undetermined	Sinus rhythm	0			0			0			0			0			0			0		Ex- smoker	10	20
003-0309	Male	1	55	0	0	0	0	0	Typical	0	0	119	134	83	108	2	24.4473	1	2	168	69	86	1	ST segment elevation	Anterior,Lateral	Sinus rhythm	0			0			0			0			0			0			0		Ex- smoker	20	10
003-0310	Male	1	58	0	0	0	0	0	Atypical	0	1	This hospital	96	72	92	1	24.0569	1	2	173	72		1	ST segment elevation	Anterior	Sinus rhythm	0			0			0			1	2014	PCI	0			0			0		Current smoker	30	40
003-0311	Female	2	72	1	1	1	0	0	Typical	0	0	This hospital	128	92	108	1	16.6597	1	1	147	36	66	1	ST segment elevation	Anterior	Sinus rhythm	0			0			0			0			0			0			0		Never smoker
003-0312	Male	1	37	0	0	0	0	0	Typical	0	0	Other hospital	113	69	66	1	31.5537	4	3	167	88	96	1	ST segment elevation,T-wave inversion	Undetermined	Sinus rhythm	0			0			0			1	2014	PCI	0			0			0		Current smoker	30	20
003-0313	Male	1	61	1	0	0	0	0	Typical	0	0	This hospital	168	96	117	1	24.8591	2	2	169	71	81	1	ST segment depression	Undetermined	Other	1	2005	Medical Tx	1	2010	0	0			0			0			0			0		Ex- smoker	10	15
003-0314	Male	1	30	0	0	0	0	0	Typical	1	1	This hospital	105	63	73	1	32.526	4	3	170	94	91	0				1	2014	0	0			1	2014	Unk0wn	1	2014	PCI	0			0			0		Current smoker	10	10
003-0315	Male	1	67	1	1	0	0	0	Typical	0	0	Other hospital	114	66	71	1	21.4109	1	2	166	59	86	1	ST segment elevation	Anterior	Sinus rhythm	0			0			0			0			0			0			0		Ex- smoker	10	15
003-0316	Male	1	50	0	0	0	0	0	Typical	1	0	This hospital	129	90	80	1	26.3958	2	3	173	79	91	1	ST segment elevation,RBBB	Inferior	Sinus rhythm	0			0			0			0			0			0			0		Current smoker	20	30
003-0317	Male	1	56	0	0	0	0	0	Typical	0	0	119	109	73	53	1	29.7265	3	3	174	90	96	1	ST segment elevation	Undetermined	Sinus rhythm	0			0			0			0			0			0			0		Current smoker	20	35
003-0318	Female	2	81	1	1	1	1	1	Typical	1	0	This hospital	125	76	82	1	19.9762	1	2	145	42	63	1	ST segment depression	Anterior,Lateral	Other	1	1989	Medical Tx	0			0			1	2012	PCI	0			0			Infarction	Medical Tx	Never smoker
003-0319	Male	1	44	0	0	0	0	0	Atypical	0	0	119	158	138	148	4	29.0533	3	3	168	82	84	1	ST segment depression	Anterior,Inferior,Lateral	Other	0			0			0			0			0			0			0		Current smoker	20	20
003-0320	Male	1	79	1	1	1	1	0	Typical	0	0	This hospital	149	85	87	1	25.5296	2	3	162	67	91	1	ST segment elevation	Anterior	Sinus rhythm	1	2010	Medical Tx	0			0			0			0			0			0		Ex- smoker	10	30
003-0321	Male	1	59	0	0	0	0	0	Typical	1	0	This hospital	187	81	89	1	20.3223	1	2	166	56	91	1	ST segment elevation	Anterior,Lateral	Sinus rhythm	1	1990	Medical Tx	1	1980	Oral agent	0			0			0			0			0		Current smoker	20	40
003-0322	Female	2	70	1	1	1	0	0	Typical	0	0	119	60	44	26	1	21.6441	1	2	155	52	76	1	ST segment elevation	Inferior	Sinus rhythm	0			0			0			0			0			0			0		Never smoker
003-0323	Male	1	67	1	1	0	0	0	Typical	0	0	This hospital	161	73	111	1	26.3329	2	3	171	77	91	1	ST segment elevation	Inferior	Atrial fibrillation	1	1994	Medical Tx	1	2009	Oral agent	0			0			0			0			0		Current smoker	20	40
003-0324	Male	1	30	0	0	0	0	0	Typical	0	0	Other hospital	158	111	89	1	31.8773	4	3	178	101	91	1	ST segment elevation	Anterior,Lateral	Sinus rhythm	0			0			0			0			0			0			0		Current smoker	20	10
003-0325	Male	1	50	0	0	0	0	0	Typical	0	0	Other hospital	135	84	77	1	22.7732	1	2	165	62	81	1	ST segment elevation	Undetermined	Sinus rhythm	0			0			0			0			0			0			0		Current smoker	20	25
003-0326	Male	1	63	1	0	0	0	0	Typical	1	1	This hospital	168	91	93	1	26.6728	2	3	162	70	91	1	ST segment depression,T-wave inversion	Posterior	Sinus rhythm	1		Medical Tx	1	1986	Oral agent	1		Medical Tx	0			1	2013	PCI	0			0		Never smoker
003-0327	Male	1	38	0	0	0	0	0	Typical	1	0	This hospital	123	91	55	1	29.7576	3	3	166	82		0				0			0			0			0			0			0			0		Current smoker	20	20
003-0328	Male	1	44	0	0	0	0	0	Typical	1	1	119	134	88	80	1	23.3887	1	2	173	70	82	1	ST segment elevation	Undetermined	Sinus rhythm	0			0			0			0			0			0			0		Current smoker	20	28
003-0329	Male	1	60	1	0	0	0	0	Typical	1	0	This hospital	159	116	68	1	26.8923	2	3	167	75	86	1	Q wave	Anterior	Sinus rhythm	1	2011	Medical Tx	0			1	2011	Medical Tx	0			0			0			0		Never smoker
003-0330	Male	1	58	0	0	0	0	0	Atypical	0	0	119	167	115	90	1	23.8728	1	2	149	53	84	1	ST segment elevation	Anterior	Sinus rhythm	0			0			0			0			0			0			0		Ex- smoker	1	1
003-0331	Male	1	78	1	1	1	1	0	Typical	0	0	This hospital	151	99	82	1	19.1327	1	2	168	54	82	1	ST segment elevation	Anterior	Sinus rhythm	1	2004	Medical Tx	1	2004	Oral agent	0			0			0			0			0		Never smoker
003-0332	Male	1	68	1	1	0	0	0	Typical	1	0	119	121	76	108	4	20.7031	1	2	160	53	80	1	ST segment elevation	Lateral	Wide QRS tachycardia	1	2014	Medical Tx	0			0			0			0			0			0		Current smoker	1	30
003-0333	Male	1	63	1	0	0	0	0	Typical	1	0	This hospital	136	97	99	1						86	1	ST segment elevation	Inferior	Other	1	2002	Medical Tx	1	2002	Oral agent	1	2002	Medical Tx	0			0			0			0		Unknown
003-0334	Male	1	71	1	1	1	0	0	Typical	1	1	This hospital	157	97	113	1	23.4509	1	2	174	71	91	1	LBBB	Undetermined	Sinus rhythm	1	2003	Medical Tx	0			1	2010	Medical Tx	1	2010	PCI	0			0			0		Never smoker
003-0335	Male	1	69	1	1	0	0	0	Typical	1	0	This hospital	105	77	92	1	19.9184	1	2	175	61	89	1	ST segment elevation	Lateral	Sinus rhythm	0			0			0			0			0			0			0		Never smoker
003-0336	Male	1	64	1	0	0	0	0	Typical	1	0	This hospital	169	113	71	1	24.8971	2	2	177	78	100	1	RBBB	Undetermined	Sinus rhythm	0			0			0			0			0			0			0		Current smoker	14	40
003-0337	Male	1	55	0	0	0	0	0	Typical	0	0	119	132	90	47	1	26.1224	2	3	175	80	87	1	ST segment elevation	Inferior	Sinus rhythm	1	2006	Medical Tx	1	2006	Oral agent	0			1	2006	PCI	0			0			0		Current smoker	20	30
003-0338	Male	1	47	0	0	0	0	0	Typical	1	0	This hospital	86	61	45	1	29.4118	3	3	170	85	89	1	ST segment elevation	Posterior	Sinus rhythm	0			0			1	2013	Medical Tx	0			0			0			0		Unknown
003-0340	Male	1	87	1	1	1	1	1	Typical	1	0	119	102	77	82	1	25.5296	2	3	162	67	82	1	ST segment elevation	Inferior	Sinus rhythm	0			0			0			0			0			0			0		Unknown
003-0341	Male	1	88	1	1	1	1	1	Typical	1	0	119	104	66	72	1	23.9188	1	2	161	62	83	1	ST segment elevation	Anterior	Sinus rhythm	0			0			0			0			0			0			0		Never smoker
003-0342	Male	1	45	0	0	0	0	0	Typical	1	0	This hospital	141	106	93	1	24.1633	1	2	175	74	86	1	ST segment elevation	Undetermined	Sinus rhythm	1	2014	Medical Tx	0			1	2014	Medical Tx	0			0			0			0		Current smoker	20	27
003-0344	Male	1	56	0	0	0	0	0	Typical	1	0	This hospital	109	77	75	1	18.6851	1	2	170	54	77	1	ST segment elevation	Inferior	Sinus rhythm	0			0			0			0			0			0			Infarction	Medical Tx	Current smoker	20	30
003-0345	Male	1	58	0	0	0	0	0	Atypical	1	0	This hospital	119	90	59	1	20.9366	1	2	165	57	79	1	ST segment elevation	Undetermined	Sinus rhythm	0			0			0			0			0			0			0		Current smoker	40	40
003-0346	Male	1	59	0	0	0	0	0	Typical	1	0	This hospital	174	117	77	1	22.0386	1	2	165	60	83	1	ST segment elevation	Undetermined	Sinus rhythm	1	2006	Medical Tx	0			0			0			0			0			0		Never smoker
003-0347	Male	1	82	1	1	1	1	1	Typical	1	0	This hospital	96	65	63	1	21.9671	1	2	168	62	76	1	ST segment elevation	Inferior	Sinus rhythm	1	2012	Medical Tx	1	2012	Oral agent	1	2012	Medical Tx	0			0			0			0		Ex- smoker	20	30
003-0348	Male	1	64	1	0	0	0	0	Typical	1	0	Other hospital	131	73	78	1	21.9671	1	2	168	62	80	1	ST segment elevation	Undetermined	Sinus rhythm	1	2004	Medical Tx	1	1989	Oral agent	0			0			0			0			0		Never smoker
003-0349	Female	2	80	1	1	1	1	1	Typical	1	1	Other hospital	101	58	57	1	16.4444	1	1	150	37	76	1	ST segment elevation	Anterior	Sinus rhythm	0			0			0			0			0			0			0		Never smoker
003-0350	Male	1	68	1	1	0	0	0	Typical	1	0	This hospital	114	81	55	1	27.2509	3	3	167	76	80	1	ST segment elevation,RBBB	Inferior	Sinus rhythm	1	2005	Medical Tx	0			0			0			0			0			0		Unknown
003-0351	Male	1	62	1	0	0	0	0	Typical	1	1	Other hospital	134	68	57	1	27.9431	3	3	166	77	81	1	ST segment elevation	Anterior	Sinus rhythm	1	2009	Medical Tx	0			0			0			1	2009	PCI	0			0		Never smoker
003-0352	Male	1	62	1	0	0	0	0	Typical	1	0	This hospital	152	106	73	1	19.5965	1	2	166	54	86	1	ST segment elevation	Anterior	Sinus rhythm	0			0			0			0			0			0			0		Never smoker
003-0353	Female	2	78	1	1	1	1	0	Typical	1	0	Other hospital	147	122	108	2	24.1217	1	2	151	55	86	1	ST segment depression	Undetermined	Sinus rhythm	1	1999	Medical Tx	0			1	2014	Medical Tx	0			0			0			0		Never smoker
003-0354	Male	1	72	1	1	1	0	0	Typical	0	1	This hospital	138	109	92	1	23.9395	1	2	177	75	85	1	T-wave inversion	Anterior	Sinus rhythm	0			0			0			0			0			0			0		Never smoker
003-0355	Male	1	48	0	0	0	0	0	Typical	1	0	Other hospital	110	69	100	1	20.984	1	2	176	65		1	ST segment elevation,ST segment depression	Anterior,Lateral	Atrial fibrillation	1		0	1		0	0			0			0			0			0		Current smoker	5	30
003-0356	Male	1	64	1	0	0	0	0	Typical	1	0	This hospital	97	57	117	1	23.6652	1	2	167	66		1	ST segment elevation	Undetermined	Sinus rhythm	1	1999	Medical Tx	1	1999	Oral agent	0			0			0			0			0		Current smoker	10	40
003-0357	Male	1	58	0	0	0	0	0	Typical	1	1	Other hospital	120	69	66	1	29.0612	3	3	175	89		1	No change	Undetermined	Sinus rhythm	0			0			0			0			0			0			0		Never smoker
003-0358	Male	1	53	0	0	0	0	0	Atypical	0	0	This hospital	124	97	77	1	23.1084	1	2	169	66		1	ST segment elevation	Anterior,Lateral	Sinus rhythm	0			0			0			0			0			0			0		Current smoker	24	37
003-0359	Male	1	56	0	0	0	0	0	Typical	1	0	Other hospital	138	87	67	1							1	ST segment elevation	Anterior	Sinus rhythm	0			0			0			0			0			0			0		Current smoker	12	28
003-0360	Male	1	69	1	1	0	0	0	Atypical	1	0	This hospital	112	84	57	1	25.6544	2	3	164	69		1	ST segment elevation,Q wave	Inferior	Sinus rhythm	0			0			0			0			0			0			0		Ex- smoker	6	20
003-0361	Male	1	65	1	1	0	0	0	Typical	1	0	Other hospital	172	90	58	1	27.5482	3	3	165	75		1	No change	Undetermined	Sinus rhythm	1	2009	Medical Tx	0			0			0			0			0			0		Ex- smoker	12	30
003-0362	Male	1	62	1	0	0	0	0	Typical	1	0	Other hospital	131	88	72	1	27.7698	3	3	177	87		1	ST segment elevation,T-wave inversion	Anterior	Sinus rhythm	1	2010	Medical Tx	0			0			0			0			0			0		Current smoker	12	40
003-0363	Male	1	75	1	1	1	1	0	Atypical	1	1	This hospital	170	75	120	1							1	ST segment elevation	Anterior,Lateral	Sinus rhythm	1	1999	Medical Tx	0			0			0			0			0			0		Never smoker
003-0364	Female	2	76	1	1	1	1	0	Typical	0	1	Other hospital	107	50	79	1	20.7031	1	2	160	53		1	ST segment depression	Posterior	Sinus rhythm	1		Medical Tx	1		0	0			0			1		PCI	0			0		Never smoker
003-0365	Male	1	70	1	1	1	0	0	Atypical	0	0	Other hospital	111	69	98	2	23.1084	1	2	169	66		1	ST segment elevation,T-wave inversion	Anterior	Sinus rhythm	0			0			0			0			0			0			0		Current smoker	18	45
003-0366	Male	1	52	0	0	0	0	0	Typical	1	0	Other hospital	125	89	73	1	24.4473	1	2	168	69		1	No change	Undetermined	Sinus rhythm	0			0			0			0			0			0			0		Ex- smoker	12	20
003-0367	Male	1	49	0	0	0	0	0	Typical	1	0	Other hospital				1	25.3934	2	3	173	76		1	T-wave inversion	Inferior	Sinus rhythm	1		0	0			0			0			0			0			0		Never smoker
003-0368	Male	1	76	1	1	1	1	0	Typical	1	1	Other hospital	189	65	61	1	21.83	1	2	163	58		1	ST segment depression	Undetermined	Sinus rhythm	1	2004	0	1	1997	Insulin	0			0			1	2014	PCI	0			0		Unknown
003-0369	Male	1	58	0	0	0	0	0	Typical	1	0	Other hospital	118	84	71	1	27.1809	3	3	165	74		1	No change	Undetermined	Sinus rhythm	0			0			0			0			0			0			0		Current smoker	6	30
003-0370	Male	1	60	1	0	0	0	0	Typical	1	0	This hospital	115	79	91	1	24.4418	1	2	174	74		1	No change	Undetermined	Sinus rhythm	0			0			0			0			0			0			0		Current smoker	18	10
003-0371	Male	1	71	1	1	1	0	0	Typical	0	0	Other hospital	103	72	79	1	25.3934	2	3	173	76		1	ST segment elevation	Anterior	Sinus rhythm	1	1995	0	1	1999	Oral agent	0			0			0			0			Infarction	Medical Tx	Never smoker
003-0372	Male	1	50	0	0	0	0	0	Typical	0	0	119	127	83	123	1	21.847	1	2	179	70		1	ST segment elevation	Anterior,Lateral	Sinus rhythm	0			0			0			0			0			0			0		Current smoker	12	30
003-0373	Male	1	73	1	1	1	0	0	Typical	1	1	Other hospital	104	58	101	2	19.6927	1	2	176	61		1	ST segment depression	Anterior	Sinus rhythm	1	2003	Medical Tx	1		Oral agent	0			1	2003	PCI	0			0			0		Never smoker
003-0374	Male	1	57	0	0	0	0	0	Typical	1	0	119	148	85	55	1	28.6288	3	3	164	77		1	ST segment elevation	Inferior	Other	1	2007	Medical Tx	0			0			0			0			0			0		Current smoker	12	30
003-0375	Male	1	71	1	1	1	0	0	Typical	0	0	Other hospital	127	83	76	1	29.9836	3	3	178	95		1	ST segment elevation	Inferior	Sinus rhythm	0			0			0			0			0			0			0		Unknown
003-0376	Male	1	50	0	0	0	0	0	Typical	0	0	119	103	77	77	1	27.8159	3	3	162	73		1	No change	Undetermined	Sinus rhythm	0			1		0	1		0	0			0			0			0		Current smoker	20	20
003-0378	Male	1	41	0	0	0	0	0	Typical	0	0	This hospital	128	81	77	1	34.0807	4	3	173	102		1	ST segment elevation	Inferior	Sinus rhythm	1		Medical Tx	1		0	1		Medical Tx	1	2009	PCI	0			0			0		Current smoker	6	15
003-0379	Female	2	80	1	1	1	1	1	Typical	1	1	Other hospital	134	87	86	3	26.5754	2	3	149	59		1	ST segment depression	Undetermined	Atrial fibrillation	1		Medical Tx	0			0			0			0			0			0		Never smoker
003-0380	Male	1	76	1	1	1	1	0	Typical	1	0	Other hospital	137	69	103	2	24.093	1	2	168	68		1	ST segment depression	Undetermined	Sinus rhythm	1	2012	Medical Tx	0			0			0			0			0			0		Unknown
003-0381	Male	1	59	0	0	0	0	0	Typical	0	1	This hospital	137	96	65	1	22.5981	1	2	176	70		1	No change	Undetermined	Sinus rhythm	0			0			0			0			0			0			0		Unknown
003-0382	Male	1	60	1	0	0	0	0	Typical	1	1	Other hospital	138	92	102	1	24.8591	2	2	169	71		1	ST segment depression	Undetermined	Sinus rhythm	1	2014	Medical Tx	0			1	2014	Medical Tx	0			0			0			0		Ex- smoker	40	20
003-0383	Female	2	83	1	1	1	1	1	Typical	1	1	Other hospital	100	55	83	1	21.6441	1	2	155	52		1	T-wave inversion	Anterior,Lateral	Sinus rhythm	1		Medical Tx	0			0			0			0			0			0		Never smoker
003-0384	Male	1	47	0	0	0	0	0	Typical	0	0	This hospital	132	81	75	1	26.079	2	3	165	71		1	No change	Undetermined	Sinus rhythm	0			0			1		0	0			0			0			Bleeding	Medical Tx	Current smoker	20	20
003-0385	Female	2	86	1	1	1	1	1	Typical	1	1	This hospital	139	76	79	2							1	RBBB	Undetermined	Wide QRS tachycardia	1		0	1		0	0			0			0			0			Combined	Medical Tx	Never smoker
003-0386	Male	1	56	0	0	0	0	0	Typical	0	0	Other hospital	135	83	64	1	26.0933	2	3	174	79		1	ST segment elevation	Undetermined	Sinus rhythm	0			0			0			0			0			0			0		Current smoker	60	10
003-0387	Female	2	75	1	1	1	1	0	Typical	0	1	Other hospital	158	112	106	1	31.1111	4	3	150	70		1	ST segment elevation	Inferior	Sinus rhythm	1		Medical Tx	0			1		Medical Tx	0			0			0			Infarction	Medical Tx	Never smoker
003-0388	Female	2	88	1	1	1	1	1	Typical	1	1	Other hospital	104	55	105	2	22.2222	1	2	150	50		1	ST segment depression	Inferior,Lateral	Sinus rhythm	1		Medical Tx	1		Oral agent	0			0			1		PCI	0			Infarction	Unknown	Never smoker
003-0389	Male	1	68	1	1	0	0	0	Atypical	0	1	This hospital	143	90	66	1	19.3792	1	2	173	58		1	No change	Undetermined	Sinus rhythm	0			0			0			0			0			0			0		Never smoker
003-0390	Male	1	74	1	1	1	0	0	Typical	0	1	Other hospital	134	85	63	1	23.533	1	2	161	61		1	ST segment elevation	Undetermined	Sinus rhythm	0			0			0			0			0			0			0		Unknown
003-0391	Female	2	75	1	1	1	1	0	Typical	0	1	Other hospital	182	122	90	1	21.2874	1	2	147	46		1	ST segment elevation	Inferior	Sinus rhythm	1		Medical Tx	0			0			0			0			0			0		Never smoker
003-0392	Female	2	67	1	1	0	0	0	Typical	0	1	This hospital	95	56	95	2	26.0375	2	3	158	65		1	ST segment depression	Inferior	Sinus rhythm	0			1		Oral agent	0			0			0			0			0		Never smoker
003-0393	Male	1	67	1	1	0	0	0	Typical	0	1	Other hospital	144	87	86	1	23.255	1	2	171	68		1	ST segment elevation	Anterior	Sinus rhythm	1		0	1		Oral agent	0			0			0			0			0		Never smoker
003-0394	Male	1	63	1	0	0	0	0	Typical	0	0	This hospital	94	54	57	1	27.4587	3	3	178	87		1	ST segment elevation,RBBB	Inferior	Sinus rhythm	1		Medical Tx	0			0			1		PCI	1		PCI	0			0		Current smoker	20	40
003-0395	Male	1	56	0	0	0	0	0	Typical	0	0	This hospital	127	95	84	1	23.9512	1	2	166	66		1	ST segment depression	Anterior	Sinus rhythm	1		Medical Tx	0			0			0			0			0			0		Current smoker	7	30
003-0396	Male	1	63	1	0	0	0	0	Typical	0	0	Other hospital	123	72	75	1	21.8724	1	2	167	61		0				1		Medical Tx	0			0			0			0			0			0		Current smoker	20	30
003-0397	Male	1	76	1	1	1	1	0	Typical	1	0	This hospital	115	116	101	3	24.0569	1	2	173	72		1	Q wave	Undetermined	Atrial fibrillation,Other	1		Medical Tx	1		0	1		Medical Tx	0			0			1		Medical Tx	TIA	Medical Tx	Never smoker
003-0398	Female	2	65	1	1	0	0	0	Typical	0	0	This hospital	163	87	45	1	22.3478	1	2	154	53		1	ST segment elevation	Inferior	Sinus rhythm	0			0			0			0			0			0			0		Never smoker
003-0399	Male	1	62	1	0	0	0	0	Typical	0	1	This hospital	110	73	51	1	22.7903	1	2	174	69		1	T-wave inversion	Inferior	Sinus rhythm	1		0	0			0			0			0			0			0		Current smoker	10	37
003-0400	Male	1	77	1	1	1	1	0	Atypical	0	0	This hospital	134	87	68	2	26.1719	2	3	160	67		1	T-wave inversion	Undetermined	Sinus rhythm	1		Medical Tx	1		Oral agent	0			0			1		Medical Tx	0			0		Never smoker
003-0401	Male	1	52	0	0	0	0	0	Typical	1	0	119	94	62	55	1	21.2585	1	2	168	60		1	ST segment depression	Anterior	Sinus rhythm	0			0			0			0			0			0			TIA	Medical Tx	Current smoker	10	30
003-0402	Male	1	61	1	0	0	0	0	Typical	0	0	This hospital	117	81	80	1	23.0518	1	2	164	62		1	T-wave inversion	Inferior	Sinus rhythm	0			1		0	0			0			0			0			0		Current smoker	40	30
003-0403	Male	1	81	1	1	1	1	1	Atypical	1	1	119	115	69	99	2	28	3	3	150	63		1	ST segment depression	Undetermined	Atrial fibrillation	1		Medical Tx	1		Oral agent	0			1		PCI	0			0			Infarction	Medical Tx	Never smoker
003-0404	Male	1	59	0	0	0	0	0	Atypical	0	1	Other hospital	126	71	81	1	27.31	3	3	169	78		1	ST segment elevation	Inferior	Sinus rhythm	0			0			0			0			0			0			0		Never smoker
003-0405	Male	1	53	0	0	0	0	0	Typical	0	0	119	97	67	60	1	22.8624	1	2	162	60		1	T-wave inversion	Anterior,Inferior,Lateral	Sinus rhythm	1		Medical Tx	1		Oral agent	0			1	2003	CABG	0			1		Medical Tx	0		Unknown
003-0406	Male	1	46	0	0	0	0	0	Typical	1	0	This hospital	89	56	79	1	31.6735	4	3	175	97		1	ST segment elevation	Undetermined	Sinus rhythm	0			0			0			0			0			0			0		Current smoker	20	30
003-0407	Female	2	73	1	1	1	0	0	Typical	1	1	Other hospital	143	94	85	1	32	4	3	150	72		1	No change	Undetermined	Sinus rhythm	1		Medical Tx	0			0			0			0			0			0		Never smoker
003-0408	Male	1	61	1	0	0	0	0	Typical	1	1	Other hospital	154	87	70	1	21.9363	1	2	164	59		1	ST segment depression,T-wave inversion	Undetermined	Sinus rhythm	0			1		Oral agent	0			0			0			0			0		Never smoker
003-0409	Male	1	66	1	1	0	0	0	Typical	0	1	Other hospital	118	68	60	1	23.2254	1	2	166	64		1	ST segment depression	Undetermined	Sinus rhythm	0			0			0			0			0			0			0		Current smoker	20	40
003-0410	Female	2	84	1	1	1	1	1	Typical	1	0	This hospital	175	77	67	1	27.9707	3	3	144	58		1	No change	Undetermined	Sinus rhythm	1		Medical Tx	0			0			0			0			0			0		Never smoker
003-0411	Male	1	75	1	1	1	1	0	Typical	1	0	This hospital	138	90	100	1	22.2291	1	2	171	65		1	ST segment elevation	Posterior	Sinus rhythm	0			0			0			0			0			0			0		Never smoker
003-0412	Male	1	62	1	0	0	0	0	Typical	0	0	This hospital	106	71	63	1	24.0238	1	2	167	67		1	ST segment elevation	Undetermined	Sinus rhythm	0			0			0			0			0			0			0		Ex- smoker	20	20
003-0413	Male	1	56	0	0	0	0	0	Typical	0	1	This hospital	162	102	82	1	25.2174	2	3	163	67		1	ST segment elevation,No change	Anterior	Sinus rhythm	1		0	1		0	1		0	1	2004	PCI	0			0			0		Current smoker	20	36
003-0414	Male	1	32	0	0	0	0	0	Typical	1	1	Other hospital	128	84	99	1	26.3036	2	3	186	91		1	No change	Undetermined	Sinus rhythm	0			0			0			0			0			0			0		Current smoker	20	12
003-0415	Male	1	58	0	0	0	0	0	Typical	0	0	119	166	75	70	1	27.4648	3	3	179	88		1	No change	Undetermined	Sinus rhythm	1		Medical Tx	1		Unk0wn	0			0			0			0			0		Current smoker	20	45
003-0416	Male	1	57	0	0	0	0	0	Atypical	0	1	This hospital	135	62	71	1	26.3329	2	3	171	77		1	T-wave inversion	Inferior	Sinus rhythm	0			0			0			0			0			0			0		Never smoker
003-0417	Male	1	37	0	0	0	0	0	Typical	0	0	This hospital	133	102	81	1	25.9516	2	3	170	75		1	T-wave inversion	Inferior	Sinus rhythm	0			0			0			0			0			0			0		Current smoker	20	10
003-0418	Male	1	72	1	1	1	0	0	Atypical	1	0	This hospital	123	74	56	1	20.7967	1	2	167	58		1	T-wave inversion	Undetermined	Sinus rhythm	1		Medical Tx	0			0			0			0			0			0		Current smoker	10	50
003-0419	Male	1	50	0	0	0	0	0	Typical	0	0	Other hospital	132	85	73	1	23.939	1	2	171	70		1	No change	Undetermined	Sinus rhythm	0			0			0			0			0			0			0		Current smoker	20	30
003-0420	Male	1	47	0	0	0	0	0	Typical	1	0	Other hospital	98	79	59	1	23.9395	1	2	177	75		1	ST segment elevation	Inferior	Sinus rhythm	0			1		Oral agent	1		Unk0wn	0			0			0			0		Current smoker	20	30
003-0421	Female	2	63	1	0	0	0	0	Typical	0	0	This hospital	160	109	107	1	18.7962	1	2	153	44		1	ST segment elevation	Anterior	Sinus rhythm	1		Medical Tx	0			1		Unk0wn	0			0			0			0		Never smoker
003-0422	Male	1	47	0	0	0	0	0	Atypical	1	1	Other hospital	136	88	104	1	27.4717	3	3	183	92		1	No change	Undetermined	Sinus rhythm	0			0			0			0			0			0			0		Never smoker
003-0423	Male	1	63	1	0	0	0	0	Typical	0	0	Other hospital	104	72	83	1	25.5937	2	3	163	68		1	ST segment depression	Undetermined	Sinus rhythm	0			0			0			0			0			0			0		Current smoker	10	30
003-0424	Male	1	49	0	0	0	0	0	Typical	0	1	Other hospital	99	53	56	1	29.9136	3	3	181	98		1	No change	Undetermined	Sinus rhythm	1	2012	Medical Tx	0			0			0			0			0			0		Current smoker	20	30
003-0425	Male	1	62	1	0	0	0	0	Typical	0	1	Other hospital	205	138	88	1	23.4509	1	2	174	71		1	ST segment elevation	Anterior	Sinus rhythm	1		Medical Tx	0			0			0			0			0			0		Never smoker
003-0426	Male	1	54	0	0	0	0	0	Typical	0	0	This hospital	122	87	76	1	23.4586	1	2	169	67		1	ST segment elevation	Anterior	Sinus rhythm	1		Medical Tx	1		Oral agent	1		Medical Tx	0			0			0			0		Current smoker	40	20
003-0427	Female	2	71	1	1	1	0	0	Atypical	0	0	This hospital	105	73	76	1	21.9363	1	2	164	59		1	No change	Undetermined	Atrial fibrillation	1		Medical Tx	0			0			0			1	2011	Medical Tx	0			0		Never smoker
003-0428	Male	1	67	1	1	0	0	0	Typical	0	1	This hospital	156	91	78	1	25.9516	2	3	170	75		1	No change	Undetermined	Sinus rhythm	0			1		Oral agent	0			0			1	2003	Medical Tx	0			0		Ex- smoker	20	20
003-0429	Male	1	63	1	0	0	0	0	Atypical	0	0	Other hospital	162	84	84	1	20.0692	1	2	170	58		1	LBBB	Undetermined	Sinus rhythm	1		0	1		0	0			0			0			0			0		Current smoker	20	40
003-0430	Male	1	60	1	0	0	0	0	Typical	0	0	Other hospital	121	82	57	1	27.102	3	3	175	83		1	No change	Undetermined	Sinus rhythm	0			0			1		0	0			1		0	0			0		Current smoker	10	30
003-0431	Male	1	38	0	0	0	0	0	Typical	0	0	Other hospital	131	83	121	1	21.1553	1	2	167	59		1	ST segment elevation	Anterior	Sinus rhythm	0			1		0	0			0			0			0			0		Current smoker	20	20
003-0432	Male	1	52	0	0	0	0	0	Typical	0	1	Other hospital	119	85	67	1	24.4418	1	2	174	74		1	ST segment depression	Inferior,Posterior	Sinus rhythm	0			0			1		Medical Tx	0			0			0			0		Current smoker	7	30
003-0433	Male	1	73	1	1	1	0	0	Typical	0	0	119	137	85	69	1	20.4382	1	2	167	57		1	RBBB	Undetermined	Sinus rhythm	0			0			0			0			0			0			0		Current smoker	5	40
003-0434	Male	1	78	1	1	1	1	0	Typical	0	0	Other hospital	128	72	77	1	22.0386	1	2	165	60		1	No change	Undetermined	Sinus rhythm	1		Medical Tx	1		0	0			0			1		PCI	0			TIA	Medical Tx	Never smoker
003-0435	Male	1	67	1	1	0	0	0	Typical	0	0	This hospital	132	99	111	1	24.3911	1	2	173	73		1	ST segment elevation	Anterior,Lateral	Sinus rhythm	1		0	0			1		0	0			0			0			0		Ex- smoker	10	30
003-0436	Male	1	58	0	0	0	0	0	Typical	0	1	119	140	87	57	1	28.699	3	3	168	81		1	ST segment elevation,T-wave inversion	Anterior	Sinus rhythm	1		0	1		0	0			0			1	1996	PCI	0			0		Current smoker	10	38
003-0437	Male	1	57	0	0	0	0	0	Typical	1	0	119	132	68	68	1	26.9531	2	3	160	69		1	ST segment elevation	Undetermined	Sinus rhythm	1		0	1		Oral agent	1		0	0			0			0			Infarction	No	Current smoker	20	47
003-0438	Male	1	58	0	0	0	0	0	Typical	1	1	This hospital	157	102	82	1	24.7676	2	2	162	65		1	No change	Undetermined	Sinus rhythm	1		0	0			0			0			0			0			0		Current smoker	20	38
003-0439	Male	1	51	0	0	0	0	0	Typical	1	1	119	106	68	32	1	25.9259	2	3	180	84		1	No change	Undetermined	Other	0			0			0			0			0			0			0		Current smoker	30	31
003-0440	Male	1	47	0	0	0	0	0	Typical	1	0	119	138	91	85	1	27.102	3	3	175	83		1	ST segment elevation	Undetermined	Sinus rhythm	0			1	2014	0	0			0			0			0			0		Ex- smoker	20	25
003-0441	Male	1	49	0	0	0	0	0	Typical	0	0	Other hospital	180	126	77	1	23.5102	1	2	175	72		1	ST segment depression	Undetermined	Sinus rhythm	1		0	0			0			0			0			0			0		Current smoker	10	30
003-0443	Male	1	42	0	0	0	0	0	Typical	1	0	This hospital	183	124	84	1	24.623	2	2	171	72		1	ST segment elevation,T-wave inversion	Anterior,Lateral	Sinus rhythm	1		0	0			0			0			0			0			0		Ex- smoker	20	10
003-0444	Male	1	40	0	0	0	0	0	Typical	1	0	This hospital	132	98	95	1	25.3086	2	3	180	82		1	ST segment elevation	Inferior	Sinus rhythm	0			0			1		0	0			0			0			0		Current smoker	30	10
003-0445	Female	2	75	1	1	1	1	0	Atypical	1	1	Other hospital	136	81	106	3	27.5556	3	3	150	62		1	No change	Undetermined	Sinus rhythm	1		0	0			0			0			0			1	2015	Medical Tx	0		Never smoker
003-0446	Male	1	48	0	0	0	0	0	Typical	1	1	119	102	83	95	1	25.5354	2	3	177	80		1	ST segment elevation	Anterior,Lateral	Sinus rhythm	0			0			0			0			0			0			0		Current smoker	5	30
003-0447	Male	1	68	1	1	0	0	0	Typical	0	1	Other hospital	154	70	59	1	21.9671	1	2	168	62		1	T-wave inversion	Inferior,Lateral	Sinus rhythm	1	2006	Medical Tx	1	2006	Oral agent	0			0			0			0			0		Ex- smoker	10	30
005-0001	Male	1	39	0	0	0	0	0	Typical	0	0	Other hospital	140	80	84	3	24.5351	2	2	176	76		1	ST segment elevation	Inferior	Sinus rhythm	0			0			0			0			0			0			0		Current smoker	20	20
005-0002	Male	1	50	0	0	0	0	0	Typical	0	0	Other hospital	162	99	111	1	27.3437	3	3	160	70		1	ST segment elevation,RBBB	Anterior	Other	0			0			0			0			0			0			0		Current smoker	20	30
005-0003	Female	2	66	1	1	0	0	0	Typical	1	1	Other hospital	140	80	80	1	22.3081	1	2	164	60		1	T-wave inversion	Anterior	Sinus rhythm	0			0			0			0			1	2008	PCI	0			0		Never smoker
005-0004	Male	1	63	1	0	0	0	0	Typical	0	1	This hospital	155	81	91	1	26.5338	2	3	167	74		1	ST segment depression	Inferior	Sinus rhythm	1	2008	Medical Tx	1	2008	Oral agent	0			1	2000	PCI	1	2004	PCI	0			0		Current smoker	20	40
005-0005	Male	1	44	0	0	0	0	0	Typical	0	0	This hospital	140	90	90	1	22.5896	1	2	167	63		1	ST segment elevation	Inferior	Sinus rhythm	1	2011	Medical Tx	0			0			0			0			0			0		Never smoker
005-0006	Male	1	66	1	1	0	0	0	Typical	0	0	This hospital	100	60	80	1	25	2	3	160	64		1	ST segment elevation	Inferior	Atrial fibrillation	1	2008	Medical Tx	1	1981	Oral agent	0			0			0			0			0		Current smoker	20	40
005-0007	Male	1	62	1	0	0	0	0	Typical	0	0	This hospital	91	60	51	1	24.6097	2	2	165	67		1	ST segment elevation	Anterior	Sinus rhythm	0			0			0			0			0			0			0		Ex- smoker	10	5
005-0008	Male	1	50	0	0	0	0	0	Typical	0	0	This hospital	140	80	100	1	23.3556	1	2	178	74		1	ST segment elevation	Inferior	Other	0			0			0			0			0			0			0		Ex- smoker	20	15
005-0009	Male	1	66	1	1	0	0	0	Typical	1	0	Other hospital	120	74	73	1	22.2222	1	2	150	50		1	ST segment elevation	Anterior,Inferior	Sinus rhythm	1	2001	Medical Tx	0			0			0			0			0			0		Never smoker
005-0010	Male	1	78	1	1	1	1	0	Atypical	0	0	Other hospital	140	75	72	1	18.2615	1	1	148	40		1	RBBB	Undetermined	Sinus rhythm	1	2007	Medical Tx	0			0			0			0			0			0		Never smoker
005-0011	Male	1	61	1	0	0	0	0	Typical	0	0	This hospital	127	69	90	1	28.257	3	3	164	76		1	ST segment elevation	Inferior	Sinus rhythm	1	2010	0	0			0			0			0			0			0		Current smoker	10	30
005-0012	Male	1	79	1	1	1	1	0	Typical	0	0	This hospital	120	81	92	1	21.1073	1	2	170	61		1	T-wave inversion	Anterior,Lateral	Sinus rhythm	0			1	1981	Oral agent	0			0			0			0			0		Ex- smoker	20	20
005-0013	Male	1	67	1	1	0	0	0	Typical	0	0	119	175	107	78	1	23.2254	1	2	166	64		1	ST segment elevation	Inferior	Sinus rhythm	1	2010	Medical Tx	1	2010	Oral agent	0			0			0			0			Infarction	Unknown	Ex- smoker	40	40
005-0014	Male	1	48	0	0	0	0	0	Typical	0	0	This hospital	191	107	79	1	26.9896	2	3	170	78		1	ST segment elevation	Anterior	Sinus rhythm	1	2000	Medical Tx	0			0			1	2009	PCI	0			0			0		Current smoker	40	28
005-0015	Male	1	51	0	0	0	0	0	Typical	1	0	119	120	87	96	1	22.8774	1	2	187	80		1	ST segment elevation	Inferior	Atrial fibrillation	0			0			0			0			0			0			0		Current smoker	20	30
005-0016	Female	2	62	1	0	0	0	0	Typical	0	0	This hospital	141	88	84	1	25.6837	2	3	145	54		1	T-wave inversion	Anterior,Lateral	Sinus rhythm	1	2007	Medical Tx	0			0			1	2007	PCI	1	2001	PCI	0			0		Never smoker
005-0017	Female	2	79	1	1	1	1	0	Typical	0	0	This hospital	159	88	79	1	25.7778	2	3	150	58		1	ST segment elevation,No change	Anterior	Sinus rhythm	1	1967	Medical Tx	1	1967	Insulin	0			0			0			0			0		Never smoker
005-0018	Male	1	74	1	1	1	0	0	Typical	1	0	This hospital	140	70	77	1	21.4844	1	2	160	55		1	ST segment elevation,T-wave inversion,RBBB	Anterior	Sinus rhythm	1	1992	Medical Tx	1	1992	Oral agent	0			1	2007	PCI	0			0			0		Current smoker	20	50
005-0019	Male	1	43	0	0	0	0	0	Typical	0	0	This hospital	165	99	114	1	18.6851	1	2	170	54		1	No change	Undetermined	Other	0			1	1999	Insulin	0			0			0			0			0		Never smoker
005-0020	Male	1	63	1	0	0	0	0	Typical	0	0	119	60	40	50	4	26.3329	2	3	171	77		1	No change	Undetermined	Atrial fibrillation	1	1991	Medical Tx	0			0			0			0			0			0		Ex- smoker	15	30
005-0021	Male	1	57	0	0	0	0	0	Typical	0	1	This hospital	110	70	68	1	26.9896	2	3	170	78		1	T-wave inversion	Lateral	Sinus rhythm	1	2000	Medical Tx	0			1	2000	Medical Tx	0			1	2010	PCI	0			0		Unknown
005-0022	Male	1	74	1	1	1	0	0	Atypical	1	0	Other hospital	120	60	86	3	25.3906	2	3	160	65		1	ST segment depression	Lateral	Sinus rhythm	1	1990	Medical Tx	1	1990	Oral agent	0			0			0			0			0		Never smoker
005-0023	Male	1	69	1	1	0	0	0	Typical	0	0	This hospital	97	58	66	1	22.4913	1	2	170	65		1	ST segment depression	Undetermined	Sinus rhythm	0			0			0			0			0			0			0		Current smoker	20	35
005-0024	Male	1	47	0	0	0	0	0	Typical	0	0	This hospital	110	66	69	1	26.493	2	3	177	83		1	ST segment elevation	Inferior	Sinus rhythm	1	2010	Medical Tx	0			0			0			0			0			0		Current smoker	20	30
005-0025	Male	1	54	0	0	0	0	0	Typical	0	1	119	98	50	92	1	30.863	4	3	163	82		1	No change	Undetermined	Sinus rhythm	0			0			1	1998	Medical Tx	1	2005	PCI	1	1998	PCI	0			0		Current smoker	60	30
005-0026	Male	1	48	0	0	0	0	0	Typical	0	0	119	120	80	68	1	30.3233	4	3	177	95		1	ST segment elevation	Anterior	Sinus rhythm	0			0			0			0			0			0			0		Never smoker
005-0027	Male	1	79	1	1	1	1	0	Typical	0	0	Other hospital	96	61	50	1	24.3824	1	2	167	68		1	ST segment elevation	Inferior,Posterior	Sinus rhythm	0			0			0			0			0			0			0		Never smoker
005-0028	Female	2	79	1	1	1	1	0	Typical	0	1	119	160	100	88	1	25.3906	2	3	160	65		1	ST segment elevation	Anterior	Sinus rhythm	0			0			1	2001	Medical Tx	0			1	2001	PCI	0			0		Never smoker
005-0029	Male	1	62	1	0	0	0	0	Typical	0	0	This hospital	162	85	60	1	28.4011	3	3	179	91		1	ST segment elevation	Anterior,Lateral	Sinus rhythm	1	2011	Medical Tx	0			0			0			0			0			0		Ex- smoker	25	40
005-0030	Male	1	62	1	0	0	0	0	Typical	0	0	This hospital	153	110	74	1	24.841	2	2	163	66		1	No change	Undetermined	Sinus rhythm	1	1992	0	0			0			0			0			0			0		Never smoker
005-0031	Male	1	64	1	0	0	0	0	Typical	0	0	Other hospital	108	61	74	1	20.061	1	2	161	52		1	ST segment elevation	Anterior	Sinus rhythm	0			0			0			0			0			0			0		Current smoker	20	40
005-0032	Female	2	60	1	0	0	0	0	Typical	0	0	119	130	90	90	1	21.0937	1	2	160	54		1	ST segment elevation	Lateral	Sinus rhythm	1	1997	Medical Tx	0			0			0			0			0			Infarction	Medical Tx	Never smoker
005-0033	Female	2	71	1	1	1	0	0	Typical	0	0	Other hospital	123	84	110	1	21.6206	1	2	149	48		1	No change	Undetermined	Sinus rhythm	1	2002	Medical Tx	0			0			0			0			0			0		Never smoker
005-0034	Male	1	65	1	1	0	0	0	Typical	0	0	119	128	80	90	1	23.255	1	2	171	68		1	ST segment elevation	Inferior	Sinus rhythm	0			0			0			0			0			0			0		Never smoker
005-0035	Male	1	81	1	1	1	1	1	Atypical	0	0	This hospital	140	70	62	1	23.4509	1	2	174	71		1	ST segment elevation	Anterior,Lateral	Atrial fibrillation	0			0			0			0			0			0			0		Ex- smoker	20	4
005-0036	Male	1	43	0	0	0	0	0	Typical	1	0	119	150	85	119	1	24.9337	2	2	178	79		1	ST segment elevation	Anterior,Lateral	Atrial fibrillation	0			0			0			0			0			0			0		Current smoker	7	20
005-0037	Male	1	44	0	0	0	0	0	Typical	0	0	Other hospital	102	63	68	3	21.0077	1	2	169	60		1	Q wave	Inferior	Sinus rhythm	0			1	1997	Insulin	0			0			0			0			0		Current smoker	20	20
005-0038	Male	1	47	0	0	0	0	0	Typical	0	1	This hospital	133	86	97	1	24.0317	1	2	179	77		1	ST segment elevation	Anterior,Inferior	Sinus rhythm	1	2005	Medical Tx	0			0			0			1	2009	PCI	0			Bleeding	Medical Tx	Current smoker	30	20
005-0039	Male	1	62	1	0	0	0	0	Typical	0	0	This hospital	142	56	84	1	23.5294	1	2	170	68		1	ST segment elevation	Anterior	Sinus rhythm	1	2005	Medical Tx	0			0			0			0			0			0		Current smoker	20	30
005-0040	Male	1	71	1	1	1	0	0	Typical	1	0	This hospital	124	84	64	1	24.2439	1	2	156	59		1	No change	Undetermined	Sinus rhythm	1	2012	Medical Tx	0			0			0			0			0			0		Current smoker	20	40
005-0041	Male	1	50	0	0	0	0	0	Typical	0	0	119	145	80	60	1	21.1073	1	2	170	61		1	ST segment elevation	Inferior	Sinus rhythm	0			0			1	2008	0	0			0			0			0		Current smoker	20	30
005-0042	Male	1	59	0	0	0	0	0	Typical	0	0	119	154	98	79	1	22.7732	1	2	165	62		1	No change	Undetermined	Sinus rhythm	0			0			0			0			0			0			0		Ex- smoker	60	30
005-0043	Male	1	66	1	1	0	0	0	Typical	0	0	119	170	109	75	1	24.5675	2	2	170	71		1	ST segment elevation	Anterior	Atrial fibrillation	1	2006	Medical Tx	0			0			0			0			0			Infarction	Medical Tx	Never smoker
005-0044	Female	2	78	1	1	1	1	0	Atypical	1	0	This hospital	160	90	80	3	39.8761	4	3	146	85		1	T-wave inversion	Undetermined	Other	1	1999	Medical Tx	1	1999	Oral agent	0			0			0			0			Infarction	Medical Tx	Never smoker
005-0045	Male	1	51	0	0	0	0	0	Typical	0	0	119	141	77	61	1	21.6713	1	2	165	59		1	ST segment elevation	Anterior,Lateral	Sinus rhythm	0			0			0			0			0			0			0		Current smoker	20	30
005-0046	Male	1	61	1	0	0	0	0	Typical	0	0	Other hospital	139	85	80	1	25.8876	2	3	156	63		1	ST segment elevation,T-wave inversion	Inferior	Sinus rhythm	1	2009	Medical Tx	1	2010	Oral agent	0			0			0			0			0		Current smoker	20	40
005-0047	Male	1	73	1	1	1	0	0	Typical	0	0	This hospital	123	64	71	1	27.8852	3	3	164	75		1	ST segment elevation	Inferior	Sinus rhythm	1	2006	Medical Tx	0			0			0			0			0			0		Never smoker
005-0048	Female	2	81	1	1	1	1	1	Typical	1	0	Other hospital	124	98	89	3	28.4444	3	3	150	64		1	No change	Undetermined	Sinus rhythm	1	1992	Medical Tx	0			0			0			0			0			0		Never smoker
005-0049	Male	1	54	0	0	0	0	0	Typical	0	0	119	177	105	88	1	24.0882	1	2	163	64		1	No change	Undetermined	Sinus rhythm	0			0			0			0			0			0			0		Current smoker	30	5
005-0050	Male	1	62	1	0	0	0	0	Atypical	0	0	This hospital	130	70	78	1	24.2215	1	2	170	70		1	T-wave inversion	Anterior	Sinus rhythm	1	2002	Medical Tx	1	2002	Oral agent	0			1	2004	PCI	0			0			0		Current smoker	50	40
005-0051	Male	1	57	0	0	0	0	0	Typical	0	0	This hospital	130	90	80	1	21.6713	1	2	165	59		1	ST segment elevation,No change	Undetermined	Sinus rhythm	1	2011	Medical Tx	0			1	2012	Medical Tx	0			0			0			0		Current smoker	20	15
005-0052	Male	1	79	1	1	1	1	0	Typical	0	0	Other hospital	119	67	83	1	19.5918	1	2	175	60		1	ST segment elevation	Anterior	Sinus rhythm	0			0			0			0			1	2002	PCI	0			0		Never smoker
005-0053	Male	1	71	1	1	1	0	0	Typical	0	0	Other hospital	148	94	70	1	22.3214	1	2	168	63		1	No change	Undetermined	Sinus rhythm	1	2005	Medical Tx	0			1	2005	Medical Tx	0			0			0			0		Current smoker	20	50
005-0054	Male	1	64	1	0	0	0	0	Typical	1	0	Other hospital	128	68	73	1	17.3061	1	1	175	53		1	No change	Undetermined	Sinus rhythm	0			1	000	Unk0wn	0			0			0			0			0		Ex- smoker	20	30
005-0055	Male	1	76	1	1	1	1	0	Atypical	1	0	This hospital	135	96	118	3	22.0317	1	2	158	55		1	ST segment elevation	Anterior,Lateral	Sinus rhythm	1	2010	Unk0wn	0			0			0			0			0			0		Unknown
005-0056	Female	2	78	1	1	1	1	0	Typical	1	0	This hospital	90	50	127	1	22.5069	1	2	152	52		1	RBBB	Inferior	Other	1	2005	Medical Tx	0			0			0			0			0			0		Never smoker
005-0057	Male	1	47	0	0	0	0	0	Typical	0	0	Other hospital	131	76	96	1	30.6939	4	3	175	94		1	ST segment elevation	Anterior,Lateral	Sinus rhythm	0			0			0			1	2005	PCI	0			0			0		Current smoker	20	20
005-0058	Male	1	69	1	1	0	0	0	Typical	0	0	Other hospital	124	71	69	1	23.3844	1	2	168	66		1	T-wave inversion	Undetermined	Sinus rhythm	0			0			0			0			0			0			0		Current smoker	4	20
005-0059	Male	1	39	0	0	0	0	0	Typical	0	0	This hospital	150	100	90	1	23.7812	1	2	174	72		1	ST segment elevation,Q wave	Anterior,Lateral	Sinus rhythm	0			0			0			0			0			0			0		Current smoker	20	20
005-0060	Female	2	72	1	1	1	0	0	Typical	1	0	This hospital	109	74	59	1	23.9224	1	2	153	56		1	ST segment elevation	Inferior	Sinus rhythm	0			0			0			0			0			0			0		Never smoker
005-0061	Male	1	63	1	0	0	0	0	Typical	1	1	Other hospital	185	99	137	3	20.5693	1	2	165	56		1	ST segment depression	Anterior,Lateral	Other	1	2002	Unk0wn	0			1	2006	Unk0wn	0			1	2006	0	0			0		Never smoker
005-0062	Male	1	72	1	1	1	0	0	Typical	0	1	This hospital	118	66	99	2	23.9512	1	2	166	66		1	ST segment depression	Undetermined	Sinus rhythm	1	1997	Medical Tx	1	1982	Oral agent	1	2002	Medical Tx	0			1	2007	PCI	0			0		Never smoker
005-0063	Male	1	38	0	0	0	0	0	Typical	0	0	Other hospital	130	90	93	1	22.6474	1	2	172	67		1	ST segment elevation	Inferior	Sinus rhythm	0			0			0			0			0			0			0		Current smoker	10	20
005-0064	Male	1	49	0	0	0	0	0	Typical	0	0	Other hospital	108	79	119	1	20.5499	1	2	168	58		1	ST segment elevation	Anterior	Other	0			1	2011	Oral agent	1	2011	0	0			0			0			0		Current smoker	1	1
005-0065	Male	1	46	0	0	0	0	0	Typical	0	0	119	104	51	60	1	24.8591	2	2	169	71		1	ST segment elevation	Anterior	Sinus rhythm	1	2007	Medical Tx	0			1	2010	0	0			0			0			0		Current smoker	20	20
005-0066	Male	1	76	1	1	1	1	0	Typical	0	0	This hospital	107	74	75	1	22.2656	1	2	160	57		1	No change	Undetermined	Sinus rhythm	0			0			0			0			0			0			TIA	Unknown	Never smoker
005-0067	Male	1	74	1	1	1	0	0	Typical	0	0	This hospital	147	89	79	1	23.4375	1	2	160	60		1	ST segment elevation	Anterior	Sinus rhythm	0			0			0			0			0			0			0		Ex- smoker	20	20
005-0068	Male	1	58	0	0	0	0	0	Typical	0	0	119	76	45	60	1	22.3863	1	2	173	67		1	ST segment elevation,RBBB	Anterior	Sinus rhythm	1	2010	Medical Tx	0			0			0			0			0			0		Current smoker	20	30
005-0069	Male	1	55	0	0	0	0	0	Typical	0	0	Other hospital	131	82	87	1	24.7252	2	2	173	74		1	ST segment elevation	Anterior	Sinus rhythm	1	2007	Medical Tx	0			0			0			0			0			0		Ex- smoker	20	30
005-0070	Male	1	36	0	0	0	0	0	Typical	0	0	This hospital	107	58	69	1	26.1752	2	3	167	73		1	ST segment elevation	Inferior	Sinus rhythm	0			0			0			0			0			0			0		Current smoker	20	20
005-0071	Male	1	58	0	0	0	0	0	Typical	1	1	Other hospital	145	78	89	1	25.5102	2	3	168	72		1	ST segment depression	Undetermined	Sinus rhythm	1	2010	Medical Tx	0			0			0			1	2002	PCI	0			0		Ex- smoker	20	10
005-0072	Male	1	66	1	1	0	0	0	Typical	0	1	Other hospital	154	84	68	1	23.7387	1	2	168	67		1	No change	Undetermined	Sinus rhythm	0			0			0			0			1	2008	PCI	0			0		Current smoker	20	40
005-0073	Male	1	63	1	0	0	0	0	Typical	0	1	This hospital	120	80	88	1	26.6749	2	3	171	78		1	ST segment elevation	Anterior,Lateral	Sinus rhythm	1	2003	Medical Tx	1	2003	Oral agent	0			0			1	2004	PCI	0			0		Ex- smoker	20	30
005-0074	Male	1	66	1	1	0	0	0	Typical	1	0	119	141	117	141	3					74		1	ST segment elevation	Anterior	Other	0			1	000	Oral agent	0			0			0			0			0		Never smoker
005-0075	Male	1	52	0	0	0	0	0	Typical	0	0	This hospital	140	100	97	1	23.03	1	2	168	65		1	ST segment elevation	Anterior,Lateral	Sinus rhythm	0			0			0			0			0			0			0		Current smoker	30	30
005-0076	Male	1	48	0	0	0	0	0	Atypical	0	0	119	95	82	132	4	26.8923	2	3	167	75		1	ST segment elevation	Lateral	Wide QRS tachycardia	1	2002	Medical Tx	1	2002	Oral agent	0			0			0			0			0		Current smoker	20	30
005-0077	Male	1	56	0	0	0	0	0	Typical	0	0	Other hospital	181	129	113	3	22.6757	1	2	168	64		1	ST segment elevation,Q wave,ST segment depression	Inferior	Other	0			0			0			0			0			0			0		Current smoker	20	20
005-0078	Male	1	52	0	0	0	0	0	Typical	0	0	This hospital	140	88	93	1	20.3383	1	2	176	63		1	ST segment elevation	Lateral	Sinus rhythm	0			0			0			0			0			0			0		Current smoker	20	30
005-0079	Male	1	51	0	0	0	0	0	Typical	0	0	This hospital	91	60	100	3	24.5089	2	2	169	70		1	ST segment elevation	Anterior,Lateral	Sinus rhythm	0			0			0			1	2009	PCI	0			0			0		Current smoker	20	30
005-0080	Male	1	75	1	1	1	1	0	Typical	0	0	Other hospital	122	61	60	1	20.3816	1	2	173	61		1	No change	Undetermined	Other	1	2005	Medical Tx	1	2008	Oral agent	1	2009	Medical Tx	0			0			0			0		Ex- smoker	20	20
005-0081	Male	1	71	1	1	1	0	0	Typical	0	0	119	120	80	72	3	25.0995	2	3	167	70		1	ST segment elevation,Q wave	Lateral	Sinus rhythm	0			0			0			0			0			0			0		Never smoker
005-0082	Female	2	67	1	1	0	0	0	Typical	0	0	119	169	87	54	1	22.9398	1	2	152	53		1	T-wave inversion	Undetermined	Sinus rhythm	0			0			0			0			0			0			0		Never smoker
005-0083	Male	1	51	0	0	0	0	0	Typical	1	0	This hospital	110	76	74	1	25.2595	2	3	170	73		1	No change	Undetermined	Sinus rhythm	0			0			0			0			0			0			0		Current smoker	40	30
005-0084	Male	1	75	1	1	1	1	0	Typical	0	0	Other hospital	130	80	85	1	22.1453	1	2	170	64		1	ST segment elevation	Anterior	Other	1	2010	Medical Tx	0			0			0			0			0			0		Never smoker
005-0085	Male	1	59	0	0	0	0	0	Typical	1	0	Other hospital	110	83	82	1	28.8415	3	3	158	72		1	RBBB	Undetermined	Sinus rhythm	0			1	1992	Unk0wn	0			0			0			0			Bleeding	Medical Tx	Current smoker	20	20
005-0086	Male	1	52	0	0	0	0	0	Typical	0	0	Other hospital	100	60	101	1	25.3934	2	3	173	76		1	ST segment elevation	Inferior	Atrial fibrillation	1	2010	Medical Tx	1	2012	Oral agent	0			0			0			0			0		Current smoker	20	30
005-0087	Female	2	69	1	1	0	0	0	Typical	0	0	Other hospital	170	78	81	1	16.8242	1	1	158	42		1	No change	Undetermined	Sinus rhythm	1	1994	Medical Tx	1	1996	Oral agent	0			0			1	2011	Medical Tx	0			0		Never smoker
005-0088	Male	1	49	0	0	0	0	0	Typical	1	0	119	110	50	88	1	27.4587	3	3	178	87		1	ST segment elevation	Inferior	Other	0			0			0			0			0			0			0		Current smoker	20	30
005-0090	Male	1	53	0	0	0	0	0	Atypical	0	0	119	106	60	126	1	27.9431	3	3	166	77		1	ST segment elevation	Inferior	Other	1	2002	Medical Tx	0			0			0			0			0			0		Current smoker	20	25
005-0091	Male	1	43	0	0	0	0	0	Typical	1	0	This hospital	140	80	60	1	28.0899	3	3	178	89		1	No change	Undetermined	Sinus rhythm	0			0			0			0			0			0			0		Current smoker	10	20
005-0092	Male	1	55	0	0	0	0	0	Typical	1	0	Other hospital	130	80	78	1	25.7959	2	3	175	79		1	ST segment elevation	Inferior	Sinus rhythm	0			0			0			0			0			0			0		Current smoker	20	30
005-0093	Female	2	82	1	1	1	1	1	Typical	1	0	This hospital	170	80	64	1	17.4449	1	1	157	43		1	ST segment elevation	Anterior	Sinus rhythm	1	2009	Medical Tx	0			0			0			0			0			0		Ex- smoker	5	30
005-0094	Male	1	78	1	1	1	1	0	Typical	0	0	119	154	88	67	1	18.3655	1	1	165	50		1	ST segment elevation,Q wave,T-wave inversion	Anterior	Sinus rhythm	0			0			0			0			0			0			0		Never smoker
005-0095	Female	2	57	0	0	0	0	0	Typical	0	0	Other hospital	170	112	74	1	26.4381	2	3	158	66		1	ST segment elevation	Anterior	Sinus rhythm	1	2009	Medical Tx	0			0			0			0			0			0		Never smoker
005-0096	Male	1	65	1	1	0	0	0	Typical	0	0	Other hospital	135	90	80	1	27.6817	3	3	170	80		1	ST segment elevation	Anterior,Lateral	Other	1	2007	Medical Tx	1	2007	0	0			0			0			0			0		Ex- smoker	20	3
005-0097	Male	1	71	1	1	1	0	0	Atypical	0	0	This hospital	140	90	120	1	24.3025	1	2	178	77		1	ST segment elevation,Q wave,T-wave inversion	Anterior,Inferior,Lateral	Atrial fibrillation	0			0			0			0			0			0			0		Never smoker
005-0098	Male	1	58	0	0	0	0	0	Typical	0	0	This hospital	190	110	96	1	27.7008	3	3	171	81		1	ST segment depression,T-wave inversion	Inferior	Sinus rhythm	1	2002	Medical Tx	1	2010	Oral agent	0			0			0			0			0		Current smoker	40	25
005-0100	Male	1	40	0	0	0	0	0	Typical	0	0	119	160	110	86	1	29.0657	3	3	170	84		1	ST segment elevation	Inferior	Sinus rhythm	1	2012	Medical Tx	0			0			0			0			0			0		Current smoker	20	15
005-0101	Male	1	50	0	0	0	0	0	Typical	1	0	119	154	85	97	1	24.281	1	2	171	71		1	ST segment depression	Anterior,Lateral	Sinus rhythm	0			0			1	2007	0	0			0			0			0		Never smoker
005-0102	Female	2	47	0	0	0	0	0	Typical	0	0	This hospital	168	118	77	1	22.4913	1	2	170	65		1	No change	Undetermined	Sinus rhythm	0			0			0			0			0			0			0		Never smoker
005-0103	Male	1	65	1	1	0	0	0	Typical	1	0	Other hospital	151	96	76	1	23.1834	1	2	170	67		1	ST segment elevation	Anterior	Sinus rhythm	0			1	2002	Oral agent	1	2002	Medical Tx	0			0			0			Infarction	Medical Tx	Current smoker	40	25
005-0104	Male	1	64	1	0	0	0	0	Typical	0	0	This hospital	167	98	58	1	24.093	1	2	168	68		1	ST segment elevation	Anterior	Sinus rhythm	0			0			0			0			0			0			0		Never smoker
005-0105	Male	1	55	0	0	0	0	0	Typical	1	0	Other hospital	140	100	100	1	28.7347	3	3	173	86		1	ST segment elevation	Inferior,Posterior	Sinus rhythm	1	2010	Medical Tx	1	2010	Oral agent	0			0			0			0			0		Ex- smoker	20	28
005-0106	Male	1	59	0	0	0	0	0	Typical	0	1	Other hospital	134	88	99	1	22.1453	1	2	170	64		1	ST segment elevation,Q wave,T-wave inversion	Anterior,Lateral	Sinus rhythm	1	1992	Medical Tx	1	1983	Oral agent	0			0			0			0			0		Ex- smoker	20	30
005-0107	Female	2	59	0	0	0	0	0	Typical	0	1	119	157	66	63	1	25.9695	2	3	152	60		1	ST segment elevation	Inferior	Sinus rhythm	1	2000	Medical Tx	1	2003	Insulin	0			0			0			0			0		Never smoker
005-0108	Male	1	73	1	1	1	0	0	Typical	0	1	Other hospital	129	72	84	1	22.4913	1	2	170	65		1	ST segment elevation,T-wave inversion	Anterior	Sinus rhythm	0			0			0			0			0			0			0		Current smoker	5	30
005-0109	Male	1	58	0	0	0	0	0	Typical	1	0	Other hospital	140	90	80	1	24.0569	1	2	173	72		1	No change	Undetermined	Sinus rhythm	1	2007	Medical Tx	1	2007	Oral agent	0			0			0			0			0		Current smoker	10	30
005-0110	Female	2	71	1	1	1	0	0	Typical	0	1	This hospital	138	75	88	1	23.4952	1	2	153	55		1	ST segment elevation	Anterior	Sinus rhythm	0			0			1	000	Medical Tx	0			0			0			0		Never smoker
005-0111	Male	1	70	1	1	1	0	0	Typical	0	0	119	134	90	70	1	20.2812	1	2	172	60		1	ST segment elevation	Lateral	Atrial fibrillation	0			0			0			0			0			0			0		Never smoker
005-0112	Male	1	68	1	1	0	0	0	Typical	0	1	This hospital	110	80	80	1	21.5139	1	2	167	60		1	ST segment elevation,Q wave	Inferior	Sinus rhythm	1	2010	Medical Tx	0			0			0			0			0			0		Current smoker	10	50
005-0113	Female	2	70	1	1	1	0	0	Typical	1	0	Other hospital	121	69	76	3	20.4444	1	2	150	46		1	ST segment elevation,ST segment depression	Anterior	Sinus rhythm	1	1990	Medical Tx	1	1990	Oral agent	0			0			0			0			0		Never smoker
005-0114	Male	1	67	1	1	0	0	0	Typical	0	0	119	128	78	78	1	28.0277	3	3	170	81		1	ST segment elevation	Anterior,Lateral	Sinus rhythm	0			1	2005	Oral agent	0			0			0			0			0		Current smoker	10	45
005-0115	Male	1	62	1	0	0	0	0	Typical	1	0	Other hospital	145	72	111	1	23.8087	1	2	169	68		1	ST segment depression	Inferior,Lateral	Sinus rhythm	0			1	1995	Oral agent	0			0			0			0			Infarction	Medical Tx	Ex- smoker	0	0
005-0116	Male	1	55	0	0	0	0	0	Atypical	0	0	Other hospital	121	61	64	1	26.2976	2	3	170	76		1	ST segment elevation	Inferior	Sinus rhythm	0			0			0			0			0			0			0		Never smoker
005-0117	Male	1	63	1	0	0	0	0	Typical	0	1	119	130	80	64	1	25.2595	2	3	170	73		1	ST segment depression	Inferior	Sinus rhythm	0			0			0			0			0			0			0		Ex- smoker	20	40
005-0118	Male	1	44	0	0	0	0	0	Typical	0	0	This hospital	145	100	85	1	24.7721	2	2	174	75		1	ST segment elevation	Anterior,Lateral	Sinus rhythm	0			0			0			0			0			0			0		Current smoker	20	20
005-0119	Female	2	43	0	0	0	0	0	Typical	0	0	Other hospital	164	80	79	1	27.5802	3	3	166	76		1	ST segment depression	Anterior,Lateral	Sinus rhythm	0			0			0			0			0			0			0		Never smoker
005-0120	Male	1	55	0	0	0	0	0	Typical	0	1	Other hospital	152	58	52	1	22.8624	1	2	162	60		1	No change	Undetermined	Sinus rhythm	1	2011	Medical Tx	0			0			0			0			0			0		Current smoker	20	30
005-0121	Male	1	45	0	0	0	0	0	Typical	1	0	119	165	115	80	1	20.1956	1	2	168	57		1	No change	Undetermined	Sinus rhythm	0			1	000	0	1	000	0	0			0			0			0		Current smoker	20	20
005-0122	Male	1	56	0	0	0	0	0	Typical	1	0	Other hospital	105	76	70	1	22.4913	1	2	170	65		1	ST segment elevation	Inferior	Sinus rhythm	0			0			0			0			0			0			0		Current smoker	20	30
005-0123	Male	1	65	1	1	0	0	0	Typical	1	0	119	110	60	80	1	21.1073	1	2	170	61		1	ST segment depression	Anterior,Lateral	Sinus rhythm	0			0			0			0			1	1998	PCI	0			0		Current smoker	10	45
005-0124	Male	1	60	1	0	0	0	0	Typical	0	0	This hospital	105	62	81	1	25.6055	2	3	170	74		1	ST segment elevation	Anterior,Lateral	Sinus rhythm	0			1	2010	0	0			0			1	2012	PCI	0			0		Never smoker
005-0125	Male	1	69	1	1	0	0	0	Typical	0	0	This hospital	100	60	84	1	18.2066	1	1	169	52		1	ST segment elevation	Inferior	Sinus rhythm	0			0			1	1992	Medical Tx	0			0			0			0		Ex- smoker	10	20
005-0126	Male	1	64	1	0	0	0	0	Typical	1	0	119	117	76	69	1	28.0102	3	3	169	80		1	ST segment elevation	Inferior	Sinus rhythm	1	2002	Medical Tx	0			0			0			0			0			0		Current smoker	20	30
005-0127	Male	1	49	0	0	0	0	0	Typical	0	1	Other hospital	146	106	98	1	24.3911	1	2	173	73		1	ST segment elevation	Inferior	Sinus rhythm	0			0			0			0			0			0			0		Current smoker	30	20
005-0128	Male	1	39	0	0	0	0	0	Typical	0	0	Other hospital	170	116	92	1	29.8028	3	3	185	102		1	No change	Undetermined	Sinus rhythm	1	000	0	0			1	000	0	0			0			0			0		Current smoker	20	20
005-0129	Male	1	52	0	0	0	0	0	Typical	0	0	This hospital	98	56	84	1	18.8092	1	2	171	55		1	ST segment elevation	Anterior,Lateral	Sinus rhythm	1	2011	Medical Tx	1	2011	Oral agent	0			0			0			0			0		Current smoker	20	30
005-0130	Male	1	60	1	0	0	0	0	Typical	1	0	Other hospital	104	65	67	1	23.0518	1	2	164	62		1	No change	Undetermined	Sinus rhythm	0			0			1	2012	0	0			0			0			0		Current smoker	20	40
005-0131	Male	1	68	1	1	0	0	0	Typical	0	0	This hospital	140	70	60	1	24.4646	1	2	163	65		1	ST segment depression	Undetermined	Sinus rhythm	1	2002	Medical Tx	0			0			0			0			0			0		Current smoker	20	50
005-0132	Male	1	39	0	0	0	0	0	Typical	1	1	Other hospital	172	102	82	1	32.112	4	3	172	95		1	T-wave inversion	Anterior,Lateral	Sinus rhythm	0			1	2008	Insulin	0			0			0			0			0		Current smoker	30	20
005-0133	Male	1	63	1	0	0	0	0	Typical	0	0	This hospital	190	140	90	1	22.4913	1	2	170	65		1	ST segment elevation	Lateral	Sinus rhythm	0			0			0			0			0			0			0		Current smoker	20	10
005-0134	Male	1	63	1	0	0	0	0	Typical	0	0	This hospital	128	82	61	1	26.1719	2	3	160	67		1	ST segment depression	Anterior,Lateral	Sinus rhythm	1	2012	Medical Tx	0			0			0			1	2009	0	0			0		Current smoker	20	30
005-0135	Male	1	51	0	0	0	0	0	Typical	0	1	119	181	114	72	1	25.1429	2	3	175	77		1	No change	Undetermined	Sinus rhythm	1	2005	Medical Tx	1	2005	Oral agent	1	2009	Medical Tx	0			1	2005	PCI	0			0		Ex- smoker	20	20
005-0136	Male	1	80	1	1	1	1	1	Typical	0	0	119	136	89	79	1	19.6283	1	2	158	49		1	ST segment depression,RBBB	Anterior,Lateral	Sinus rhythm	0			1	2002	Oral agent	0			0			0			0			0		Never smoker
005-0137	Female	2	71	1	1	1	0	0	Typical	1	1	119	106	57	80	1	19.9792	1	2	155	48		1	ST segment depression	Inferior	Atrial fibrillation	1	2007	Medical Tx	0			1	2007	Medical Tx	0			0			0			0		Never smoker
005-0138	Female	2	57	0	0	0	0	0	Typical	0	1	This hospital	136	74	55	1	25	2	3	160	64		1	ST segment elevation	Inferior	Sinus rhythm	1	2003	Medical Tx	0			0			0			0			0			0		Never smoker
005-0139	Male	1	56	0	0	0	0	0	Typical	0	1	Other hospital	123	75	76	1	21.3039	1	2	165	58		1	ST segment elevation	Anterior	Sinus rhythm	0			0			0			0			0			0			0		Current smoker	20	20
005-0140	Male	1	51	0	0	0	0	0	Typical	0	0	119	220	140	75	1	28.2933	3	3	188	100		1	ST segment elevation	Anterior,Lateral	Sinus rhythm	1	000	0	0			0			0			0			0			0		Current smoker	20	30
005-0141	Male	1	49	0	0	0	0	0	Typical	1	0	Other hospital	135	94	77	1	24.4898	1	2	175	75		1	T-wave inversion	Anterior,Lateral	Sinus rhythm	0			0			0			0			0			0			0		Current smoker	50	20
005-0142	Male	1	57	0	0	0	0	0	Typical	0	1	Other hospital	150	70	100	1	24.6094	2	2	160	63		1	ST segment elevation	Anterior	Sinus rhythm	1	2008	Medical Tx	0			0			0			0			0			0		Current smoker	20	30
005-0143	Female	2	64	1	0	0	0	0	Typical	1	0	Other hospital	127	70	79	1	21.0772	1	2	163	56		1	No change	Undetermined	Sinus rhythm	1	000	Medical Tx	0			1	000	Medical Tx	0			0			0			0		Never smoker
005-0144	Male	1	69	1	1	0	0	0	Typical	0	0	This hospital	140	80	87	1	30.4498	4	3	170	88		1	ST segment elevation,Q wave	Anterior	Sinus rhythm	1	2011	Medical Tx	0			0			0			0			0			0		Never smoker
005-0145	Male	1	80	1	1	1	1	1	Typical	0	0	119	79	43	40	1	21.6128	1	2	168	61		1	ST segment elevation	Inferior	Atrial fibrillation	1	000	Medical Tx	0			0			0			0			0			0		Never smoker
005-0146	Male	1	72	1	1	1	0	0	Typical	0	0	This hospital	144	100	70	1	22.9591	1	2	163	61		1	ST segment elevation	Inferior	Atrial fibrillation	1	1998	Medical Tx	0			0			0			0			0			0		Ex- smoker	20	40
005-0147	Male	1	56	0	0	0	0	0	Typical	1	0	This hospital	151	72	82	1	26.3656	2	3	172	78		1	ST segment depression	Posterior	Sinus rhythm	0			0			0			0			0			0			0		Current smoker	20	40
005-0148	Male	1	53	0	0	0	0	0	Typical	0	0	119	90	60	72	4	25.7276	2	3	173	77		1	ST segment elevation,Q wave	Inferior	Atrial fibrillation	1	2003	Medical Tx	0			0			0			0			0			0		Current smoker	20	20
005-0149	Male	1	72	1	1	1	0	0	Typical	1	1	This hospital	151	83	70	1	24.4418	1	2	174	74		1	ST segment depression	Undetermined	Atrial fibrillation	1	1998	Medical Tx	1	2003	Oral agent	0			0			0			0			0		Current smoker	30	50
005-0150	Male	1	56	0	0	0	0	0	Typical	0	1	Other hospital	110	70	64	1	26.6728	2	3	162	70		1	ST segment elevation	Anterior,Lateral	Sinus rhythm	1	2002	Medical Tx	1	2002	Oral agent	0			0			0			0			0		Current smoker	20	30
005-0151	Male	1	72	1	1	1	0	0	Typical	1	0	Other hospital	110	50	67	1	23.5294	1	2	170	68		1	ST segment elevation	Anterior,Lateral	Sinus rhythm	1	2007	Medical Tx	1	2007	Oral agent	0			0			0			0			0		Ex- smoker	20	40
005-0152	Female	2	74	1	1	1	0	0	Typical	0	0	This hospital	60	40	52	4	27.4348	3	3	162	72		1	ST segment elevation	Inferior	Sinus rhythm	0			1	000	Oral agent	0			0			0			0			0		Never smoker
005-0153	Male	1	66	1	1	0	0	0	Typical	0	0	119	144	100	68	1	21.0077	1	2	169	60		1	No change	Undetermined	Sinus rhythm	1	1993	Medical Tx	1	2005	Oral agent	0			1	2006	PCI	0			0			Bleeding	Medical Tx	Never smoker
005-0154	Male	1	75	1	1	1	1	0	Typical	0	0	Other hospital	164	84	86	1	21.1553	1	2	167	59		1	ST segment elevation	Inferior	Sinus rhythm	1	2004	Medical Tx	1	2002	Oral agent	0			0			1	2009	PCI	0			0		Never smoker
005-0155	Male	1	69	1	1	0	0	0	Typical	0	0	119	110	81	81	4							1	ST segment elevation,Q wave	Anterior	Sinus rhythm	1	000	Medical Tx	1	000	Oral agent	0			0			1	2003	PCI	0			0		Current smoker	40	10
005-0156	Male	1	68	1	1	0	0	0	Typical	0	0	This hospital	130	80	75	1	22.571	1	2	171	66		1	ST segment elevation	Anterior,Lateral	Sinus rhythm	0			0			0			0			0			0			0		Current smoker	20	40
005-0157	Male	1	76	1	1	1	1	0	Typical	0	0	Other hospital	102	60	56	1	18.6851	1	2	170	54		1	ST segment elevation	Anterior	Sinus rhythm	1	2008	Medical Tx	1	2003	Oral agent	0			0			0			0			0		Never smoker
005-0158	Male	1	60	1	0	0	0	0	Typical	1	1	Other hospital	180	90	16	1	26.493	2	3	177	83		1	ST segment depression	Anterior,Lateral	Sinus rhythm	0			0			0			0			0			0			0		Ex- smoker	10	15
005-0159	Male	1	50	0	0	0	0	0	Atypical	0	0	119	80	60	13	4	23.5294	1	2	170	68		1	No change	Undetermined	Sinus rhythm	0			0			0			0			0			0			0		Current smoker	20	30
005-0160	Male	1	66	1	1	0	0	0	Typical	0	1	This hospital	213	115	68	1	20.8086	1	2	174	63		1	ST segment elevation	Anterior	Sinus rhythm	0			0			0			0			1	1993	PCI	0			0		Never smoker
005-0161	Male	1	64	1	0	0	0	0	Typical	0	0	Other hospital	132	82	61	1	22.0386	1	2	165	60		1	ST segment elevation	Inferior	Sinus rhythm	0			0			0			0			0			0			0		Ex- smoker	20	40
005-0162	Male	1	54	0	0	0	0	0	Typical	0	0	119	162	114	85	1	26.6097	2	3	169	76		1	No change	Undetermined	Sinus rhythm	1	000	0	0			0			0			0			0			0		Ex- smoker	20	15
005-0163	Female	2	75	1	1	1	1	0	Typical	0	1	This hospital	117	70	85	1	22.5215	1	2	149	50		1	ST segment depression	Anterior,Lateral	Sinus rhythm	0			0			0			0			0			0			Infarction	Medical Tx	Never smoker
005-0164	Female	2	66	1	1	0	0	0	Typical	0	0	119	203	85	109	1	20.4294	1	2	158	51		1	ST segment depression	Anterior	Sinus rhythm	1	2002	Medical Tx	0			0			0			0			0			0		Never smoker
005-0165	Male	1	68	1	1	0	0	0	Atypical	1	0	This hospital	130	60	106	3				165			1	ST segment elevation	Undetermined	Sinus rhythm	1	2000	Medical Tx	1	1983	Oral agent	1	1983	0	0			0			0			0		Never smoker
005-0166	Female	2	70	1	1	1	0	0	Typical	0	1	119	140	80	98	1	20.5389	1	2	143	42		1	ST segment depression	Anterior,Lateral	Sinus rhythm	1	1993	Medical Tx	1	1983	Oral agent	0			1	2000	PCI	1	2010	PCI	0			0		Never smoker
005-0167	Male	1	46	0	0	0	0	0	Typical	0	0	119	130	78	86	1	23.5898	1	2	183	79		1	ST segment elevation	Anterior,Lateral	Sinus rhythm	1	2008	Medical Tx	0			0			0			0			0			0		Never smoker
005-0168	Female	2	79	1	1	1	1	0	Atypical	0	1	119	145	78	87	1	15.8173	1	1	161	41		1	ST segment elevation	Anterior	Sinus rhythm	1	1998	Medical Tx	1	2005	Oral agent	0			1	2012	Medical Tx	0			0			0		Never smoker
005-0169	Male	1	46	0	0	0	0	0	Typical	0	1	This hospital	229	102	102	1	26.9896	2	3	170	78		1	Q wave,T-wave inversion	Inferior	Sinus rhythm	0			0			0			0			0			0			0		Ex- smoker	20	15
005-0170	Male	1	66	1	1	0	0	0	Atypical	1	0	119	44	25	70	4					69		1	ST segment elevation	Anterior,Inferior	Atrial fibrillation	1	000	Medical Tx	1	000	Oral agent	0			0			0			0			0		Never smoker
005-0171	Male	1	76	1	1	1	1	0	Typical	0	1	119	98	53	63	1	22.5309	1	2	180	73		1	ST segment elevation	Anterior	Sinus rhythm	1	000	Medical Tx	0			0			0			0			0			Infarction	Medical Tx	Never smoker
005-0172	Male	1	68	1	1	0	0	0	Typical	0	0	This hospital	133	95	91	1	23.8087	1	2	169	68		1	ST segment elevation	Anterior,Lateral	Sinus rhythm	0			0			0			0			0			0			0		Never smoker
005-0173	Male	1	85	1	1	1	1	1	Typical	1	0	119	176	101	60	3	21.2245	1	2	175	65		1	No change	Undetermined	Sinus rhythm	0			0			0			0			0			0			0		Current smoker	13	60
005-0174	Male	1	59	0	0	0	0	0	Typical	0	0	Other hospital	142	101	65	1	23.5883	1	2	166	65		1	ST segment elevation	Anterior	Sinus rhythm	0			0			1	000	0	0			0			0			0		Current smoker	20	40
005-0175	Female	2	98	1	1	1	1	1	Typical	1	0	119	95	56	96	3	27.8876	3	3	155	67		1	ST segment depression	Anterior	Sinus rhythm	0			0			0			0			0			0			0		Never smoker
005-0176	Male	1	48	0	0	0	0	0	Typical	0	0	This hospital	135	76	68	1	26.2976	2	3	170	76		1	ST segment elevation	Anterior,Lateral	Sinus rhythm	0			0			1	2010	Medical Tx	0			0			0			0		Current smoker	10	10
005-0177	Male	1	63	1	0	0	0	0	Typical	0	1	This hospital	149	86	72	1	23.8367	1	2	175	73		1	ST segment depression	Anterior,Lateral	Sinus rhythm	1	2009	0	0			0			0			0			0			Infarction	Unknown	Never smoker
005-0178	Male	1	53	0	0	0	0	0	Typical	1	0	This hospital	130	80	73	1	26.1224	2	3	175	80		1	ST segment elevation	Inferior	Sinus rhythm	0			1	1998	Oral agent	0			0			0			0			0		Current smoker	20	30
005-0179	Male	1	67	1	1	0	0	0	Typical	0	0	119	95	66	52	1	27.3437	3	3	160	70		1	ST segment elevation	Inferior	Sinus rhythm	1	000	Medical Tx	0			0			0			0			0			0		Current smoker	20	40
005-0180	Male	1	52	0	0	0	0	0	Typical	0	0	This hospital	198	130	98	1	27.7344	3	3	160	71		1	ST segment elevation	Anterior	Sinus rhythm	1	2001	0	1	2001	0	0			1	2005	PCI	0			0			0		Current smoker	10	20
005-0181	Female	2	80	1	1	1	1	1	Typical	0	0	119	154	80	90	3	23.3355	1	2	163	62		1	ST segment elevation	Inferior,Posterior	Atrial fibrillation	1	1973	Medical Tx	0			0			0			0			0			0		Never smoker
005-0182	Male	1	52	0	0	0	0	0	Typical	0	1	Other hospital	140	80	112	3	27.0416	2	3	172	80		1	ST segment depression	Undetermined	Sinus rhythm	0			0			0			0			1	1993	Medical Tx	0			0		Current smoker	20	35
005-0183	Male	1	57	0	0	0	0	0	Typical	0	0	119	120	80	60	1	23.255	1	2	171	68		1	ST segment elevation	Anterior,Lateral	Sinus rhythm	1	1993	Medical Tx	0			0			0			0			0			0		Never smoker
005-0184	Male	1	54	0	0	0	0	0	Typical	0	1	119	174	97	90	1	26.1738	2	3	177	82		1	ST segment elevation	Lateral	Sinus rhythm	0			0			0			0			0			0			0		Current smoker	20	30
005-0185	Male	1	57	0	0	0	0	0	Typical	0	0	119	90	50	40	1	20.7612	1	2	170	60		1	ST segment elevation	Inferior	Atrial fibrillation	0			0			0			0			0			0			0		Current smoker	20	35
005-0186	Male	1	69	1	1	0	0	0	Typical	0	1	Other hospital	131	69	117	1	24.2215	1	2	170	70		1	ST segment elevation	Anterior,Lateral	Sinus rhythm	1	2004	Medical Tx	1	2004	Oral agent	0			0			0			0			0		Ex- smoker	20	20
005-0187	Female	2	70	1	1	1	0	0	Typical	1	0	This hospital	160	100	70	1	19.9792	1	2	155	48		1	ST segment depression,RBBB	Undetermined	Sinus rhythm	0			0			0			0			0			0			0		Current smoker	20	20
005-0188	Female	2	80	1	1	1	1	1	Typical	0	1	Other hospital	139	91	68	1	19.1746	1	2	148	42		1	ST segment elevation	Inferior	Sinus rhythm	1	2007	Medical Tx	0			0			0			0			0			0		Never smoker
005-0189	Female	2	64	1	0	0	0	0	Typical	0	1	This hospital	103	63	59	1	30.8642	4	3	162	81		1	ST segment elevation,ST segment depression	Inferior	Sinus rhythm	0			0			0			0			0			0			Infarction	Unknown	Never smoker
005-0190	Male	1	74	1	1	1	0	0	Atypical	0	1	This hospital	102	67	88	1	25.4581	2	3	167	71		1	ST segment elevation,Q wave	Anterior	Sinus rhythm	1	2011	0	1	2011	Oral agent	0			0			1	2004	PCI	0			0		Current smoker	20	60
005-0191	Male	1	70	1	1	1	0	0	Typical	0	1	This hospital	163	76	59	1	22.7732	1	2	165	62		1	ST segment elevation	Undetermined	Sinus rhythm	1	2007	0	0			0			0			0			0			0		Ex- smoker	1	1
005-0192	Male	1	66	1	1	0	0	0	Typical	0	0	Other hospital	110	91	73	1	25.2174	2	3	163	67		1	ST segment elevation,Q wave,T-wave inversion	Anterior,Lateral	Sinus rhythm	0			0			0			0			0			0			0		Ex- smoker	1	1
005-0193	Male	1	56	0	0	0	0	0	Typical	1	0	119	177	100	71	1	21.2585	1	2	168	60		1	ST segment elevation	Undetermined	Sinus rhythm	0			0			0			0			0			0			0		Ex- smoker	20	30
005-0194	Female	2	75	1	1	1	1	0	Typical	0	0	119	99	74	53	1	23.4566	1	2	146	50		1	ST segment elevation,Q wave,ST segment depression	Anterior,Inferior	Sinus rhythm	1	2011	Medical Tx	0			0			0			0			0			0		Never smoker
005-0195	Male	1	44	0	0	0	0	0	Atypical	0	0	This hospital	185	93	67	1	31.3972	4	3	182	104		1	ST segment depression,T-wave inversion	Lateral	Sinus rhythm	1	2007	0	0			1	2007	0	0			0			0			0		Current smoker	12	21
005-0196	Female	2	74	1	1	1	0	0	Typical	1	0	119	145	86	60	1	25.6312	2	3	153	60		1	ST segment elevation	Inferior	Sinus rhythm	1	2010	Medical Tx	0			0			0			0			0			0		Never smoker
005-0197	Male	1	55	0	0	0	0	0	Typical	0	0	This hospital	120	80	67	1	28.6851	3	3	167	80		1	ST segment elevation	Anterior,Inferior	Atrial fibrillation	0			0			0			0			0			0			0		Ex- smoker	1	1
005-0198	Male	1	62	1	0	0	0	0	Typical	0	0	119	140	80	99	1	28.306	3	3	166	78		1	ST segment elevation,Q wave,T-wave inversion	Anterior,Inferior	Sinus rhythm	1	1998	Medical Tx	0			1	1998	Medical Tx	1	2000	PCI	1	2005	PCI	0			0		Ex- smoker	30	33
005-0199	Male	1	44	0	0	0	0	0	Atypical	0	0	119				4	26.1224	2	3	175	80		1	ST segment elevation	Inferior	Sinus rhythm	0			0			0			0			0			0			0		Ex- smoker	1	1
005-0200	Male	1	45	0	0	0	0	0	Typical	1	0	This hospital	135	90	68	1	24.4418	1	2	174	74		1	ST segment elevation	Undetermined	Sinus rhythm	0			0			1	2009	0	0			0			0			0		Current smoker	7	28
005-0201	Male	1	40	0	0	0	0	0	Typical	0	0	119	140	100	68	1	23.4586	1	2	169	67		1	ST segment elevation,Q wave	Anterior,Lateral	Sinus rhythm	0			0			0			0			0			0			0		Current smoker	1	1
005-0202	Male	1	75	1	1	1	1	0	Typical	0	1	This hospital	130	80	59	1	22.3435	1	2	177	70		1	ST segment elevation	Anterior,Inferior	Sinus rhythm	1	2004	Medical Tx	1	2013	0	1	2008	Medical Tx	0			0			0			Infarction	Medical Tx	Ex- smoker	1	1
005-0203	Male	1	59	0	0	0	0	0	Typical	0	0	Other hospital	105	54	64	1	23.1084	1	2	169	66		1	ST segment elevation,Q wave	Anterior,Lateral	Sinus rhythm	0			1	2002	Oral agent	1	2005	Medical Tx	1	2005	PCI	1	2011	PCI	0			0		Ex- smoker	1	1
005-0204	Male	1	64	1	0	0	0	0	Typical	0	0	This hospital	120	70	79	1	23.1206	1	2	174	70		1	ST segment elevation,Q wave	Lateral	Sinus rhythm	1	2012	Medical Tx	0			0			0			0			0			0		Ex- smoker	1	1
005-0205	Male	1	58	0	0	0	0	0	Typical	1	0	This hospital	155	90	64	1	24.5675	2	2	170	71		1	ST segment elevation,Q wave	Inferior	Sinus rhythm	1	2000	Medical Tx	0			0			0			0			0			0		Ex- smoker	1	1
005-0206	Male	1	53	0	0	0	0	0	Typical	0	0	This hospital	130	70	88	1	17.9151	1	1	172	53		1	ST segment elevation,Q wave	Anterior,Lateral	Sinus rhythm	0			0			0			0			0			0			0		Current smoker	20	20
005-0207	Female	2	84	1	1	1	1	1	Typical	0	1	Other hospital	97	57	71	1	18.6667	1	2	150	42		1	ST segment depression	Anterior,Lateral	Atrial fibrillation	1	2003	Medical Tx	0			0			0			0			0			0		Never smoker
005-0208	Female	2	62	1	0	0	0	0	Typical	0	1	119	152	107	69	1	23.5556	1	2	150	53		1	ST segment elevation,Q wave	Anterior,Lateral	Sinus rhythm	0			0			0			0			0			0			0		Never smoker
005-0209	Male	1	61	1	0	0	0	0	Typical	1	0	This hospital	95	66	119	3	25.3906	2	3	160	65		1	ST segment elevation,Q wave	Anterior	Sinus rhythm	1	2012	0	0			0			0			0			0			0		Current smoker	20	40
005-0210	Male	1	47	0	0	0	0	0	Typical	0	0	Other hospital	134	87	83	1	25.2493	2	3	178	80		1	Q wave	Inferior	Sinus rhythm	1	2001	Medical Tx	1	2012	Oral agent	1	2010	Medical Tx	0			0			0			0		Ex- smoker	40	10
005-0211	Male	1	67	1	1	0	0	0	Atypical	1	0	Other hospital	130	80	97	1	20.4783	1	2	174	62		1	ST segment elevation,Q wave	Anterior,Inferior	Sinus rhythm	0			0			0			0			0			0			0		Ex- smoker	1	1
005-0212	Male	1	53	0	0	0	0	0	Atypical	0	0	119	107	72	61	3	20.4783	1	2	174	62		1	ST segment depression,RBBB	Undetermined	Atrial fibrillation	1	2012	Medical Tx	0			0			0			0			0			0		Ex- smoker	1	1
005-0213	Male	1	53	0	0	0	0	0	Atypical	0	0	119	90	60	117	4	28.0277	3	3	170	81		1	ST segment elevation,Q wave	Anterior,Inferior,Lateral	Atrial fibrillation	0			0			0			1	2008	PCI	0			0			0		Ex- smoker	1	1
005-0214	Male	1	44	0	0	0	0	0	Typical	1	0	This hospital	158	78	87	1	25.3069	2	3	171	74		1	ST segment elevation	Anterior	Sinus rhythm	1	2012	Medical Tx	1	2012	Oral agent	1	2012	Medical Tx	0			0			0			0		Current smoker	20	20
005-0215	Female	2	68	1	1	0	0	0	Typical	0	0	Other hospital	109	59	88	1	20.3954	1	2	155	49		1	Q wave,RBBB	Inferior	Sinus rhythm	1	2009	Medical Tx	0			0			0			1	2009	PCI	1	2013	Medical Tx	0		Never smoker
005-0216	Female	2	61	1	0	0	0	0	Typical	0	0	119	124	64	32	1	23.4375	1	2	160	60		1	ST segment elevation	Inferior	Sinus rhythm	0			0			0			0			0			0			0		Never smoker
005-0217	Male	1	72	1	1	1	0	0	Typical	0	0	Other hospital	137	97	68	1	24.3911	1	2	173	73		1	ST segment elevation,Q wave	Anterior	Sinus rhythm	1	1983	Medical Tx	1	2010	Oral agent	1	2000	Medical Tx	1	1983	PCI	0			0			0		Ex- smoker	1	1
005-0218	Male	1	74	1	1	1	0	0	Typical	0	0	Other hospital	110	70	70	1	25.3444	2	3	165	69		1	No change	Undetermined	Atrial fibrillation	1	2008	Medical Tx	0			1	2008	Medical Tx	0			0			0			0		Ex- smoker	20	30
005-0219	Male	1	58	0	0	0	0	0	Typical	0	0	This hospital	160	90	30	1	21.9671	1	2	168	62		1	No change	Undetermined	Other	1	2007	Medical Tx	0			1	2009	Medical Tx	0			0			0			Infarction	Medical Tx	Current smoker	50	40
005-0220	Male	1	52	0	0	0	0	0	Typical	0	0	This hospital	130	80	54	1	28.0899	3	3	178	89		1	ST segment elevation	Inferior	Sinus rhythm	0			0			0			0			0			0			0		Ex- smoker	20	15
005-0221	Female	2	60	1	0	0	0	0	Typical	0	0	This hospital	174	101	79	1	25.2994	2	3	154	60		1	No change	Undetermined	Sinus rhythm	1	2008	0	0			1	2008	Medical Tx	0			0			0			0		Never smoker
005-0222	Male	1	59	0	0	0	0	0	Atypical	0	0	119	180	110	78	1	26.7299	2	3	173	80		1	ST segment elevation,RBBB	Anterior,Lateral	Sinus rhythm	0			0			0			0			0			0			0		Current smoker	1	1
005-0223	Male	1	46	0	0	0	0	0	Typical	0	0	119	128	83	95	1	25.9095	2	3	169	74		1	ST segment elevation	Inferior	Sinus rhythm	0			0			0			0			0			0			0		Current smoker	50	18
005-0224	Male	1	57	0	0	0	0	0	Typical	0	0	This hospital	130	102	73	1	26.9896	2	3	170	78		1	ST segment elevation	Inferior	Sinus rhythm	0			0			0			0			0			0			0		Ex- smoker	20	20
005-0225	Male	1	39	0	0	0	0	0	Typical	0	0	This hospital	154	111	83	1	25.9043	2	3	179	83		1	No change	Undetermined	Sinus rhythm	0			0			0			0			0			0			0		Current smoker	30	20
005-0226	Female	2	89	1	1	1	1	1	Typical	1	1	119	176	95	103	1	23.4694	1	2	140	46		1	ST segment elevation	Undetermined	Sinus rhythm	1	1990	Medical Tx	1	1990	Oral agent	0			0			0			0			0		Never smoker
005-0227	Male	1	41	0	0	0	0	0	Typical	0	0	119	174	82	105	1	31.2213	4	3	165	85		1	Q wave	Inferior	Sinus rhythm	0			0			0			1	2005	PCI	0			0			0		Current smoker	40	20
005-0228	Male	1	83	1	1	1	1	1	Atypical	0	0	Other hospital	130	80	92	1	23.03	1	2	168	65		1	ST segment elevation	Inferior	Atrial fibrillation	1	2000	Medical Tx	1	2000	Oral agent	0			0			0			0			0		Current smoker	2	60
005-0229	Male	1	48	0	0	0	0	0	Typical	1	0	Other hospital	110	80	82	1	26.2976	2	3	170	76		1	Q wave	Inferior	Sinus rhythm	0			0			0			0			0			0			0		Current smoker	20	30
005-0230	Female	2	80	1	1	1	1	1	Typical	1	1	Other hospital	138	87	99	1	32.039	4	3	153	75		1	Q wave,ST segment depression	Anterior,Lateral	Sinus rhythm	1	1983	Medical Tx	1	2010	Oral agent	0			0			0			0			0		Never smoker
005-0231	Male	1	39	0	0	0	0	0	Typical	1	0	This hospital	130	80	78	1	31.21	4	3	179	100		1	ST segment elevation	Inferior	Sinus rhythm	1	2011	0	0			0			0			1	2006	PCI	0			0		Current smoker	20	20
005-0232	Female	2	84	1	1	1	1	1	Typical	1	0	Other hospital	163	64	71	3	24.4444	1	2	150	55		1	ST segment depression	Anterior	Sinus rhythm	1	2005	Medical Tx	1	2000	Oral agent	1	2005	Medical Tx	0			0			0			0		Never smoker
005-0233	Male	1	63	1	0	0	0	0	Atypical	0	0	119	117	65	87	4	24.0569	1	2	173	72		1	ST segment elevation	Inferior	Sinus rhythm,Other	1	2008	0	0			0			0			0			0			0		Ex- smoker	1	1
005-0234	Male	1	53	0	0	0	0	0	Typical	0	1	Other hospital	124	64	32	1	23.0518	1	2	164	62		1	No change	Undetermined	Sinus rhythm	0			0			0			0			0			0			0		Current smoker	1	1
005-0235	Female	2	62	1	0	0	0	0	Typical	1	1	This hospital	134	79	108	3	23.1111	1	2	150	52		1	ST segment elevation	Anterior	Sinus rhythm	1	1982	Medical Tx	0			1	2012	Medical Tx	0			1	2012	PCI	0			0		Never smoker
005-0236	Female	2	71	1	1	1	0	0	Typical	0	0	Other hospital	151	87	90	1	27.0552	2	3	155	65		1	ST segment depression,T-wave inversion	Anterior,Lateral	Sinus rhythm	0			0			0			0			0			0			0		Never smoker
005-0237	Male	1	71	1	1	1	0	0	Typical	0	0	119	124	64	32	1	22.7732	1	2	165	62		1	ST segment elevation	Anterior	Sinus rhythm	0			1	1998	Oral agent	0			0			0			0			Bleeding	No	Ex- smoker	1	1
005-0238	Female	2	84	1	1	1	1	1	Typical	0	0	This hospital	124	64	32	1	22.8928	1	2	155	55		1	ST segment elevation	Anterior	Sinus rhythm	1	2011	Medical Tx	0			0			0			0			0			0		Never smoker
005-0239	Female	2	83	1	1	1	1	1	Typical	0	0	Other hospital	124	64	32	1	20.5457	1	2	156	50		1	ST segment elevation	Anterior	Sinus rhythm	1	2012	Medical Tx	0			0			0			0			0			0		Never smoker
005-0240	Female	2	83	1	1	1	1	1	Atypical	1	0	This hospital	111	47	99	3	22.83	1	2	145	48		1	ST segment elevation,ST segment depression	Anterior,Lateral	Sinus rhythm	1	1996	Medical Tx	1	1985	Insulin	1	2009	Medical Tx	1	2009	PCI	0			0			0		Never smoker
005-0241	Male	1	55	0	0	0	0	0	Typical	0	0	This hospital	150	109	65	1	21.6296	1	2	176	67		1	Q wave	Lateral	Sinus rhythm	0			0			0			0			0			0			0		Ex- smoker	1	1
005-0242	Male	1	44	0	0	0	0	0	Typical	0	0	This hospital	193	135	84	1	30.3871	4	3	185	104		1	ST segment elevation,ST segment depression	Anterior,Inferior	Other	0			0			1	2013	0	0			0			0			0		Current smoker	1	1
005-0243	Male	1	34	0	0	0	0	0	Typical	0	0	This hospital	124	64	32	1	29.7265	3	3	174	90		1	ST segment elevation	Anterior,Lateral	Sinus rhythm	0			0			1	2013	0	0			0			0			0		Current smoker	20	16
005-0244	Male	1	64	1	0	0	0	0	Typical	0	0	119	124	64	32	1	27.0051	2	3	161	70		1	ST segment elevation	Anterior,Lateral	Sinus rhythm	0			0			0			0			0			0			0		Ex- smoker	20	30
005-0245	Male	1	60	1	0	0	0	0	Typical	1	0	119	122	63	69	1	22.5827	1	2	163	60		1	ST segment depression	Anterior,Lateral	Atrial fibrillation	0			0			0			0			1	2006	Medical Tx	0			0		Current smoker	1	1
005-0246	Male	1	63	1	0	0	0	0	Typical	0	0	119	124	64	32	1	22.4913	1	2	170	65		1	ST segment elevation	Anterior,Lateral	Sinus rhythm	1	2013	Medical Tx	0			1	2013	Medical Tx	0			0			0			0		Ex- smoker	1	1
005-0247	Male	1	54	0	0	0	0	0	Typical	0	0	119	124	64	32	1	26.9896	2	3	170	78		1	ST segment elevation,Q wave	Anterior	Atrial fibrillation	0			0			0			0			0			0			0		Current smoker	1	1
005-0248	Male	1	67	1	1	0	0	0	Typical	0	0	This hospital	133	57	76	1	21.1073	1	2	170	61		1	Q wave	Anterior	Sinus rhythm	0			0			0			0			0			0			0		Current smoker	10	40
005-0249	Male	1	80	1	1	1	1	1	Typical	0	1	This hospital	159	80	69	1	30.4878	4	3	164	82		1	ST segment depression	Anterior,Lateral	Sinus rhythm	1	2003	Medical Tx	0			0			0			1	1998	PCI	0			0		Ex- smoker	40	40
005-0250	Male	1	52	0	0	0	0	0	Typical	0	0	119	143	86	73	1	26.5338	2	3	167	74		1	ST segment elevation	Anterior	Sinus rhythm	0			0			0			0			0			0			0		Current smoker	40	30
005-0251	Male	1	76	1	1	1	1	0	Typical	0	1	This hospital	147	85	74	1	25.7812	2	3	160	66		1	ST segment elevation,Q wave	Anterior	Sinus rhythm	1	2008	Medical Tx	0			0			0			0			0			0		Ex- smoker	1	1
005-0252	Male	1	78	1	1	1	1	0	Typical	1	0	119	140	80	93	1	23.5078	1	2	165	64		1	ST segment depression	Anterior,Inferior,Lateral	Sinus rhythm	0			1	1996	Oral agent	0			0			1	2013	PCI	0			0		Ex- smoker	1	1
005-0253	Female	2	87	1	1	1	1	1	Atypical	1	0	Other hospital	120	63	114	2	23.7812	1	2	145	50		1	ST segment depression	Undetermined	Sinus rhythm	0			1	1990	Oral agent	1	2014	Medical Tx	0			0			0			0		Never smoker
005-0254	Male	1	75	1	1	1	1	0	Typical	1	0	This hospital	147	86	118	1	19.487	1	2	168	55		1	ST segment elevation,Q wave	Anterior,Lateral	Sinus rhythm	0			1	2004	Oral agent	0			0			0			0			0		Ex- smoker	1	1
005-0255	Male	1	41	0	0	0	0	0	Typical	0	0	119	189	111	90	1	27.1739	3	3	184	92		1	No change	Undetermined	Sinus rhythm	1	2011	Medical Tx	1	2011	Oral agent	1	2011	Medical Tx	0			0			0			0		Current smoker	10	15
005-0256	Male	1	80	1	1	1	1	1	Atypical	1	0	Other hospital	131	78	84	3	22.8624	1	2	162	60		1	Q wave	Anterior	Atrial fibrillation	0			0			0			0			0			0			0		Ex- smoker	1	1
005-0257	Male	1	65	1	1	0	0	0	Typical	0	0	Other hospital	124	58	79	1	18.1449	1	1	166	50		1	ST segment elevation	Inferior	Sinus rhythm	0			1	2002	Oral agent	0			0			0			0			0		Current smoker	1	1
005-0258	Male	1	40	0	0	0	0	0	Typical	1	0	This hospital	103	69	67	1	24.3375	1	2	172	72		1	T-wave inversion	Inferior	Sinus rhythm	1	2000	Medical Tx	0			1	2000	Medical Tx	0			0			0			0		Current smoker	20	20
005-0259	Female	2	62	1	0	0	0	0	Typical	0	0	This hospital	131	80	52	1	25.5588	2	3	157	63		1	ST segment elevation	Inferior	Sinus rhythm	1	2011	Medical Tx	0			0			0			0			0			0		Never smoker
005-0260	Female	2	69	1	1	0	0	0	Typical	0	0	This hospital	107	59	87	3	25.8065	2	3	155	62		1	ST segment depression	Undetermined	Sinus rhythm	1	1991	Medical Tx	1	1991	Oral agent	1	2003	Medical Tx	1	2003	CABG	0			0			0		Never smoker
005-0261	Male	1	70	1	1	1	0	0	Typical	0	0	119	126	72	58	1	26.2188	2	3	168	74		1	ST segment elevation,Q wave	Anterior,Inferior,Lateral	Sinus rhythm	0			0			0			0			0			0			0		Ex- smoker	20	10
005-0262	Male	1	45	0	0	0	0	0	Typical	0	1	This hospital	187	136	96	1	25.9909	2	3	171	76		1	Q wave,ST segment depression	Posterior	Sinus rhythm	0			0			0			0			0			0			0		Current smoker	1	1
005-0263	Male	1	47	0	0	0	0	0	Typical	0	0	Other hospital	133	85	71	1	22.3094	1	2	172	66		1	ST segment elevation	Anterior	Sinus rhythm	0			0			0			0			0			0			0		Current smoker	1	1
005-0264	Female	2	61	1	0	0	0	0	Typical	1	0	119	202	127	119	2	25	2	3	160	64		1	Q wave,ST segment depression	Anterior	Sinus rhythm	1	2007	Medical Tx	0			1	2008	Medical Tx	1	2008	PCI	0			0			0		Never smoker
005-0265	Male	1	95	1	1	1	1	1	Atypical	1	0	Other hospital	149	86	84	3	23.8754	1	2	170	69		1	ST segment elevation,Q wave	Lateral	Sinus rhythm	1	2010	Medical Tx	0			0			0			0			0			0		Ex- smoker	1	1
005-0266	Female	2	77	1	1	1	1	0	Atypical	0	0	Other hospital	120	97	100	3	19.5312	1	2	160	50		1	No change	Anterior	Sinus rhythm	1	1970	Medical Tx	1	1970	Oral agent	1	1970	Medical Tx	0			0			0			0		Never smoker
005-0267	Male	1	78	1	1	1	1	0	Typical	0	0	Other hospital	150	90	80	1	24.0238	1	2	167	67		1	No change	Inferior	Sinus rhythm	1	1981	Medical Tx	0			0			0			0			0			0		Ex- smoker	1	1
005-0268	Male	1	58	0	0	0	0	0	Typical	1	0	119	95	60	52	1	25.9909	2	3	171	76		1	ST segment elevation,Q wave	Anterior,Lateral	Sinus rhythm	0			0			0			0			0			0			0		Ex- smoker	1	1
005-0269	Male	1	53	0	0	0	0	0	Typical	0	0	Other hospital	160	100	100	1	25.7276	2	3	173	77		1	ST segment elevation,Q wave	Anterior	Sinus rhythm	0			0			1	2013	0	0			0			0			0		Ex- smoker	30	25
005-0270	Female	2	79	1	1	1	1	0	Typical	0	0	Other hospital	147	80	76	1	23.8751	1	2	165	65		1	ST segment elevation	Inferior	Sinus rhythm	1	1999	Medical Tx	1	2014	0	0			0			0			0			0		Never smoker
005-0271	Female	2	70	1	1	1	0	0	Typical	1	0	Other hospital	100	80	82	3	26.2222	2	3	150	59		1	ST segment elevation	Anterior,Lateral	Sinus rhythm	0			0			0			0			0			0			0		Never smoker
005-0272	Male	1	68	1	1	0	0	0	Typical	0	0	Other hospital	146	76	80	1	23.1834	1	2	170	67		1	ST segment elevation,Q wave	Anterior,Lateral	Sinus rhythm	1	2011	Medical Tx	1	2011	Oral agent	0			0			0			0			0		Ex- smoker	1	1
005-0273	Male	1	58	0	0	0	0	0	Typical	0	0	Other hospital	137	79	90	1	27.3588	3	3	171	80		1	No change	Undetermined	Sinus rhythm	0			0			1	1999	Medical Tx	0			0			0			0		Current smoker	20	40
005-0274	Male	1	59	0	0	0	0	0	Atypical	1	0	This hospital	158	101	102	3	26.0617	2	3	173	78		1	ST segment elevation,Q wave	Anterior,Lateral	Other	0			1	1999	Oral agent	0			0			0			0			0		Current smoker	20	40
005-0275	Female	2	77	1	1	1	1	0	Typical	0	0	Other hospital	140	63	9	1	20.5457	1	2	156	50		1	ST segment elevation,Q wave	Inferior	Sinus rhythm	1	1980	Medical Tx	0			1	2001	Medical Tx	0			0			0			0		Never smoker
005-0276	Male	1	61	1	0	0	0	0	Typical	0	0	Other hospital	152	105	94	1	27.1416	3	3	164	73		1	ST segment elevation,Q wave	Anterior	Sinus rhythm	0			0			0			0			0			0			0		Ex- smoker	1	1
005-0277	Male	1	60	1	0	0	0	0	Typical	0	0	Other hospital	151	101	66	1	23.4375	1	2	160	60		1	ST segment elevation	Anterior	Other	1	2008	Medical Tx	0			0			0			0			0			0		Ex- smoker	1	1
005-0278	Female	2	86	1	1	1	1	1	Typical	0	1	Other hospital	137	72	62	1	23.4221	1	2	156	57		1	ST segment depression	Undetermined	Sinus rhythm	1	2002	Medical Tx	0			0			0			0			0			Infarction	Medical Tx	Never smoker
005-0279	Male	1	48	0	0	0	0	0	Typical	0	0	This hospital	142	94	63	1	26.9598	2	3	169	77		1	ST segment elevation	Undetermined	Sinus rhythm	0			0			0			0			0			0			0		Current smoker	20	20
005-0280	Male	1	47	0	0	0	0	0	Typical	0	1	Other hospital	130	74	58	1	25.3515	2	3	172	75		1	Q wave	Inferior	Sinus rhythm	1	1994	Medical Tx	0			1	2012	0	0			0			0			0		Ex- smoker	20	20
005-0281	Male	1	74	1	1	1	0	0	Typical	0	0	Other hospital	154	101	74	1	23.939	1	2	171	70		1	No change	Anterior	Sinus rhythm	1	2000	Medical Tx	0			0			0			0			0			0		Ex- smoker	1	1
005-0282	Male	1	71	1	1	1	0	0	Typical	1	0	Other hospital	131	88	70	1	25.7812	2	3	160	66		1	ST segment elevation	Anterior,Lateral	Sinus rhythm	1	2003	Medical Tx	0			0			0			0			0			0		Current smoker	20	20
005-0283	Male	1	57	0	0	0	0	0	Typical	0	1	Other hospital	190	110	98	1	26.5118	2	3	178	84		1	ST segment elevation	Anterior	Sinus rhythm	1	2013	Medical Tx	0			0			0			0			0			0		Current smoker	20	30
005-0284	Male	1	57	0	0	0	0	0	Typical	0	0	119	140	80	78	1	23.1084	1	2	169	66		1	ST segment depression	Posterior	Sinus rhythm	0			0			1	2013	Medical Tx	0			0			0			0		Ex- smoker	1	1
005-0285	Male	1	79	1	1	1	1	0	Typical	0	1	119	146	90	80	1	17.5056	1	1	174	53		1	No change	Undetermined	Other	0			0			0			0			0			0			0		Ex- smoker	1	1
005-0286	Male	1	64	1	0	0	0	0	Typical	0	0	This hospital	169	107	67	1	25.9516	2	3	170	75		1	ST segment depression	Anterior,Lateral	Sinus rhythm	0			0			0			0			0			0			0		Ex- smoker	10	30
005-0287	Male	1	53	0	0	0	0	0	Atypical	0	0	This hospital	149	92	107	4	32.3232	4	3	165	88		1	ST segment elevation,Q wave	Inferior	Sinus rhythm	1	2011	Medical Tx	0			1	2011	Medical Tx	1	2011	PCI	0			0			0		Current smoker	1	1
005-0288	Male	1	45	0	0	0	0	0	Typical	1	0	119	175	95	76	1	39.0625	4	3	160	100		1	ST segment elevation	Undetermined	Sinus rhythm	1	2012	Medical Tx	0			1	2012	Medical Tx	0			0			0			Bleeding	No	Current smoker	20	20
005-0289	Female	2	73	1	1	1	0	0	Atypical	0	1	This hospital	131	82	103	1	25.3906	2	3	160	65		1	ST segment elevation,Q wave,T-wave inversion	Anterior,Inferior,Lateral	Other	1	1995	Medical Tx	1	2006	Oral agent	0			0			0			0			Infarction	Medical Tx	Never smoker
005-0290	Male	1	61	1	0	0	0	0	Typical	0	1	This hospital	152	112	70	1	28.7317	3	3	172	85		1	ST segment depression	Lateral	Sinus rhythm	1	2009	Medical Tx	0			0			0			0			0			0		Never smoker
005-0291	Male	1	56	0	0	0	0	0	Typical	0	1	Other hospital	123	71	61	1	21.1927	1	2	164	57		1	ST segment elevation,Q wave	Anterior,Inferior	Sinus rhythm	0			0			0			0			0			0			0		Current smoker	1	1
005-0292	Male	1	65	1	1	0	0	0	Atypical	1	1	Other hospital	153	83	100	3	22.7583	1	2	169	65		1	No change	Undetermined	Other	1	1984	Medical Tx	0			0			0			1	2009	PCI	0			0		Ex- smoker	13	15
005-0293	Male	1	78	1	1	1	1	0	Atypical	0	0	Other hospital	160	90	66	1	18.1449	1	1	166	50		1	No change	Undetermined	Sinus rhythm	1	1991	Medical Tx	0			0			0			1	2005	PCI	0			0		Ex- smoker	1	1
005-0294	Male	1	32	0	0	0	0	0	Typical	0	0	This hospital	126	84	67	1	26.5759	2	3	183	89		1	ST segment elevation	Inferior	Other	0			0			0			0			0			0			0		Current smoker	1	1
005-0295	Male	1	73	1	1	1	0	0	Typical	1	0	Other hospital	116	70	94	1	25.7117	2	3	165	70		1	ST segment elevation,Q wave	Inferior	Sinus rhythm	1	2000	Medical Tx	1	2004	Oral agent	0			0			0			0			0		Current smoker	1	1
005-0296	Male	1	64	1	0	0	0	0	Typical	0	1	This hospital	156	96	72	1	44.3878	4	3	140	87		1	No change	Anterior	Sinus rhythm	0			0			0			0			0			0			0		Ex- smoker	1	1
005-0297	Male	1	50	0	0	0	0	0	Typical	1	1	119	145	100	81	1	27.3356	3	3	170	79		1	ST segment elevation	Anterior	Sinus rhythm	0			0			0			0			0			0			0		Current smoker	20	30
005-0298	Male	1	56	0	0	0	0	0	Typical	0	0	This hospital	119	86	91	1	28.0404	3	3	158	70		1	ST segment depression	Undetermined	Sinus rhythm	1	2008	Medical Tx	1	2008	Oral agent	0			0			0			0			0		Ex- smoker	1	1
005-0299	Female	2	63	1	0	0	0	0	Typical	0	1	Other hospital	148	62	76	1	22.9398	1	2	152	53		1	ST segment elevation,Q wave	Inferior	Sinus rhythm	1	2007	Medical Tx	1	1996	Oral agent	0			0			0			0			0		Never smoker
005-0300	Female	2	68	1	1	0	0	0	Typical	1	1	Other hospital	113	63	72	1	22.5069	1	2	152	52		1	T-wave inversion	Anterior,Lateral	Sinus rhythm	0			0			0			0			0			0			0		Never smoker
005-0301	Female	2	68	1	1	0	0	0	Typical	0	1	119	120	60	83	1	24.5578	2	2	155	59		1	ST segment elevation	Inferior	Sinus rhythm	1	2004	Medical Tx	0			0			0			0			0			0		Never smoker
005-0302	Male	1	46	0	0	0	0	0	Typical	0	1	119	143	85	65	1	29.3962	3	3	174	89		1	ST segment elevation	Inferior	Sinus rhythm	1	2013	Medical Tx	0			0			0			0			0			0		Current smoker	30	26
005-0303	Male	1	60	1	0	0	0	0	Typical	1	0	Other hospital	126	66	61	1	26.1962	2	3	178	83		1	ST segment elevation,No change	Inferior	Sinus rhythm	1	2008	Medical Tx	0			1	2008	Medical Tx	0			0			0			0		Ex- smoker	20	25
005-0304	Male	1	78	1	1	1	1	0	Atypical	1	0	119	149	81	131	4	26.9896	2	3	170	78		1	ST segment elevation,Q wave	Anterior,Lateral	Sinus rhythm	1	2005	Medical Tx	1	2005	Oral agent	0			0			0			0			0		Current smoker	1	1
005-0305	Female	2	55	0	0	0	0	0	Typical	0	0	119	90	60	61	1	25.9107	2	3	162	68		1	No change	Undetermined	Sinus rhythm	0			0			0			0			1	2010	PCI	0			0		Current smoker	40	20
005-0306	Male	1	44	0	0	0	0	0	Typical	0	0	Other hospital	192	23	83	1	27.9431	3	3	166	77		1	ST segment elevation	Anterior	Sinus rhythm	1	2010	Medical Tx	0			0			0			0			0			0		Current smoker	40	20
005-0307	Male	1	59	0	0	0	0	0	Typical	0	0	This hospital	102	64	79	1	25.7812	2	3	160	66		1	ST segment elevation	Anterior	Sinus rhythm	0			0			1	2013	0	0			0			0			0		Ex- smoker	10	30
005-0308	Male	1	47	0	0	0	0	0	Typical	0	0	Other hospital	100	60	69	1	25.3515	2	3	172	75		1	ST segment elevation	Anterior	Sinus rhythm	0			0			0			0			0			0			0		Current smoker	1	1
005-0309	Male	1	59	0	0	0	0	0	Atypical	0	0	Other hospital	117	71	59	1	23.7118	1	2	163	63		1	RBBB	Undetermined	Sinus rhythm	0			0			0			0			0			0			0		Ex- smoker	1	1
005-0310	Female	2	72	1	1	1	0	0	Typical	1	0	119	150	90	73	1	21.5045	1	2	154	51		1	ST segment elevation	Anterior	Sinus rhythm	0			0			0			0			0			0			0		Never smoker
005-0311	Male	1	54	0	0	0	0	0	Typical	1	0	119	77	38	38	4	24.9135	2	2	170	72		1	ST segment depression	Undetermined	Sinus rhythm	0			0			1	2014	Medical Tx	0			1	2014	Medical Tx	0			0		Current smoker	20	37
005-0312	Male	1	59	0	0	0	0	0	Typical	1	1	This hospital	142	82	66	1	24.0238	1	2	167	67		1	T-wave inversion	Undetermined	Sinus rhythm	1	2011	Medical Tx	1	2012	Oral agent	1	2011	Medical Tx	0			0			0			0		Ex- smoker	1	1
005-0314	Male	1	50	0	0	0	0	0	Typical	0	0	This hospital	100	60	72	1	24.677	2	2	166	68		1	ST segment elevation	Inferior	Sinus rhythm	1	2009	Medical Tx	0			0			0			0			0			Bleeding	No	Current smoker	1	1
005-0316	Male	1	45	0	0	0	0	0	Typical	0	0	This hospital	150	84	102	1	30.4053	4	3	173	91		1	ST segment elevation	Anterior	Sinus rhythm	1	1999	Medical Tx	1	1999	Oral agent	1	2014	Medical Tx	0			0			0			0		Current smoker	20	20
005-0317	Male	1	59	0	0	0	0	0	Typical	0	0	Other hospital	121	80	97	1	27.1416	3	3	164	73		1	ST segment elevation,No change	Anterior	Sinus rhythm	0			0			0			0			0			0			0		Current smoker	15	15
005-0318	Male	1	70	1	1	1	0	0	Typical	0	0	This hospital	128	69	74	1	24.3025	1	2	178	77		1	ST segment elevation	Anterior	Sinus rhythm	0			0			1	2000	Medical Tx	0			0			0			0		Ex- smoker	20	30
005-0319	Male	1	61	1	0	0	0	0	Typical	0	0	This hospital	127	78	52	1	29.0367	3	3	178	92		1	ST segment elevation	Inferior	Sinus rhythm	1	1994	Medical Tx	0			0			0			0			0			0		Ex- smoker	20	35
005-0320	Female	2	86	1	1	1	1	1	Typical	0	1	Other hospital	95	58	59	1	24.6548	2	2	156	60		1	ST segment elevation	Inferior	Sinus rhythm	0			0			0			0			0			0			0		Never smoker
005-0321	Male	1	59	0	0	0	0	0	Typical	0	1	119	134	100	83	1	29.0657	3	3	170	84		1	ST segment elevation	Undetermined	Atrial fibrillation	0			0			0			0			0			0			0		Ex- smoker	1	1
005-0322	Male	1	47	0	0	0	0	0	Typical	0	0	This hospital	172	105	77	1	27.4348	3	3	162	72		1	ST segment elevation	Anterior,Lateral	Sinus rhythm	0			0			0			0			0			0			0		Current smoker	40	30
005-0323	Male	1	54	0	0	0	0	0	Typical	0	1	119	106	54	58	1	21.8776	1	2	175	67		1	ST segment elevation,Q wave	Inferior	Sinus rhythm	0			1	2003	Insulin	0			0			0			0			0		Ex- smoker	1	1
005-0324	Male	1	58	0	0	0	0	0	Typical	0	1	Other hospital	159	92	77	1	24.8358	2	2	158	62		1	T-wave inversion	Inferior	Sinus rhythm	0			0			0			0			0			0			0		Ex- smoker	1	1
005-0325	Male	1	45	0	0	0	0	0	Typical	0	0	This hospital	167	117	63	1	30.7787	4	3	171	90		1	ST segment elevation	Undetermined	Sinus rhythm	0			0			0			0			0			0			0		Ex- smoker	40	8
005-0326	Female	2	83	1	1	1	1	1	Typical	0	0	119	139	87	80	3	28.8415	3	3	158	72		1	ST segment elevation	Anterior	Sinus rhythm	1	1994	Medical Tx	1	1974	Oral agent	0			0			0			0			0		Never smoker
005-0327	Male	1	62	1	0	0	0	0	Typical	0	1	Other hospital	120	80	104	3	27.7008	3	3	171	81		1	ST segment elevation	Inferior	Sinus rhythm	0			0			0			0			0			0			0		Current smoker	1	1
005-0328	Male	1	46	0	0	0	0	0	Typical	0	1	This hospital	90	58	71	1	27.0641	2	3	173	81		1	ST segment elevation	Anterior	Sinus rhythm	1	2002	0	0			0			0			0			0			0		Ex- smoker	1	1
005-0329	Male	1	62	1	0	0	0	0	Typical	0	1	This hospital	111	73	105	1	18.937	1	2	178	60		1	ST segment elevation	Anterior	Sinus rhythm	1	2004	Medical Tx	0			1	2004	Medical Tx	1	2004	PCI	0			0			0		Current smoker	20	40
005-0330	Male	1	51	0	0	0	0	0	Typical	0	0	This hospital	151	100	96	1	23.7228	1	2	173	71		1	ST segment elevation	Anterior	Sinus rhythm	1	2010	Medical Tx	0			1	2010	Medical Tx	0			0			0			0		Current smoker	20	20
005-0331	Male	1	40	0	0	0	0	0	Typical	1	0	119	128	80	80	1	30.6939	4	3	175	94		1	ST segment elevation	Anterior,Lateral	Atrial fibrillation	0			0			0			0			0			0			0		Current smoker	30	20
005-0332	Male	1	71	1	1	1	0	0	Atypical	1	0	119	176	97	114	1	22.46	1	2	174	68		1	ST segment elevation,T-wave inversion	Undetermined	Sinus rhythm	1	1996	Medical Tx	1	1996	Oral agent	0			0			0			0			Infarction	Medical Tx	Ex- smoker	20	40
005-0333	Male	1	42	0	0	0	0	0	Typical	0	0	119	112	72	100	1	23.6614	1	2	172	70		1	ST segment elevation	Undetermined	Sinus rhythm	0			0			0			0			0			0			0		Current smoker	1	1
005-0334	Male	1	74	1	1	1	0	0	Typical	1	0	This hospital	112	64	73	1	21.9363	1	2	164	59		1	ST segment elevation,T-wave inversion	Inferior	Sinus rhythm	1	1999	Medical Tx	1	1999	Oral agent	0			0			1	2004	PCI	0			0		Ex- smoker	1	1
005-0335	Male	1	43	0	0	0	0	0	Typical	0	0	This hospital	140	80	84	1	24.9135	2	2	170	72		1	No change	Undetermined	Sinus rhythm	0			1	2004	Oral agent	1	2004	Medical Tx	0			0			0			0		Ex- smoker	1	1
005-0336	Male	1	38	0	0	0	0	0	Typical	1	0	Other hospital	123	69	74	1	25.2092	2	3	169	72		1	ST segment elevation	Undetermined	Sinus rhythm	0			0			0			0			0			0			0		Current smoker	20	15
005-0337	Male	1	51	0	0	0	0	0	Typical	0	0	Other hospital	140	90	82	1	26.1286	2	3	166	72		1	T-wave inversion	Anterior,Inferior,Lateral	Sinus rhythm	0			0			1	2002	Medical Tx	0			0			0			0		Ex- smoker	20	15
005-0338	Male	1	55	0	0	0	0	0	Typical	0	0	Other hospital	113	74	69	1	23.2438	1	2	176	72		1	No change	Undetermined	Sinus rhythm	1	2007	0	0			0			0			0			0			0		Ex- smoker	1	1
005-0339	Male	1	67	1	1	0	0	0	Atypical	0	0	This hospital	75	54	78	4	28.125	3	3	160	72		1	ST segment elevation	Anterior,Lateral	Sinus rhythm	1	2002	Medical Tx	1	2002	Oral agent	1	2002	Medical Tx	1	2002	PCI	1	2014	PCI	0			0		Ex- smoker	6	20
005-0340	Male	1	45	0	0	0	0	0	Typical	1	0	This hospital	110	67	71	1	25.763	2	3	174	78		1	ST segment elevation	Anterior,Lateral	Sinus rhythm	0			0			0			0			0			0			0		Current smoker	20	20
005-0341	Male	1	80	1	1	1	1	1	Atypical	1	0	Other hospital	121	97	98	3	25.1808	2	3	176	78		1	No change	Undetermined	Sinus rhythm	1	2004	Medical Tx	1	2012	Oral agent	0			0			0			0			Infarction	Medical Tx	Ex- smoker	1	1
005-0342	Male	1	71	1	1	1	0	0	Typical	1	0	119	122	69	52	1	24.6914	2	2	180	80		1	ST segment elevation	Inferior	Sinus rhythm	1	2000	Medical Tx	1	2014	0	0			0			0			0			0		Current smoker	20	40
005-0343	Male	1	54	0	0	0	0	0	Typical	0	0	This hospital	130	94	84	1	23.7812	1	2	174	72		1	ST segment elevation	Anterior	Sinus rhythm	1	2005	Medical Tx	1	2012	Oral agent	1	2012	Medical Tx	0			1	2012	PCI	0			0		Current smoker	20	30
005-0344	Male	1	59	0	0	0	0	0	Typical	0	1	This hospital	192	123	67	1	23.9995	1	2	172	71		1	Q wave,ST segment depression	Inferior,Lateral	Sinus rhythm	1	2000	0	0			0			0			0			0			0		Current smoker	20	40
005-0345	Male	1	71	1	1	1	0	0	Typical	0	1	119	147	70	86	1	27.3437	3	3	160	70		1	ST segment elevation	Inferior	Sinus rhythm	1	2007	Medical Tx	0			0			0			0			0			0		Ex- smoker	1	1
005-0346	Male	1	84	1	1	1	1	1	Typical	1	0	Other hospital	127	70	58	1	25.3333	2	3	150	57		1	RBBB	Undetermined	Sinus rhythm	1	1970	Medical Tx	1	2013	Oral agent	0			1	2012	PCI	0			0			Infarction	Medical Tx	Ex- smoker	1	1
005-0347	Male	1	61	1	0	0	0	0	Typical	0	0	119	160	80	94	1	24.4646	1	2	163	65		1	ST segment elevation	Inferior	Sinus rhythm	0			0			0			0			0			0			0		Current smoker	20	20
005-0348	Female	2	73	1	1	1	0	0	Typical	1	0	This hospital	136	83	82	1	19.1746	1	2	148	42		1	ST segment elevation	Anterior	Sinus rhythm	0			1	2000	Oral agent	0			0			0			0			0		Never smoker
005-0349	Male	1	42	0	0	0	0	0	Typical	0	1	This hospital	118	82	80	1	26.7949	2	3	176	83		1	No change	Undetermined	Sinus rhythm	1	2014	Medical Tx	0			1	2014	Medical Tx	0			0			0			0		Current smoker	10	20
005-0350	Male	1	71	1	1	1	0	0	Typical	0	1	Other hospital	130	80	91	1	23.9869	1	2	178	76		1	ST segment elevation	Anterior	Sinus rhythm	0			0			0			0			0			0			0		Ex- smoker	1	1
005-0351	Male	1	55	0	0	0	0	0	Typical	0	0	Other hospital	151	108	66	1	28.9062	3	3	160	74		1	No change	Undetermined	Sinus rhythm	0			0			0			0			0			0			0		Never smoker
005-0352	Male	1	70	1	1	1	0	0	Typical	1	0	This hospital	120	80	84	1	29.6875	3	3	160	76		1	No change	Undetermined	Sinus rhythm	1	2009	Medical Tx	1	2009	Oral agent	0			0			0			0			Infarction	Medical Tx	Current smoker	5	20
005-0353	Female	2	74	1	1	1	0	0	Typical	0	0	119	131	81	80	1	25.8065	2	3	155	62		1	No change	Undetermined	Sinus rhythm	1	2004	Medical Tx	0			0			0			0			0			0		Never smoker
005-0354	Female	2	61	1	0	0	0	0	Typical	1	0	This hospital	124	74	48	1	22.5069	1	2	152	52		1	No change	Undetermined	Sinus rhythm	1	1985	Medical Tx	1	1985	Oral agent	0			0			0			0			0		Never smoker
005-0355	Male	1	66	1	1	0	0	0	Typical	0	0	This hospital	146	79	67	1	23.5102	1	2	175	72		1	ST segment elevation	Inferior	Sinus rhythm	1	1994	Medical Tx	1	1994	Insulin	1	1994	Medical Tx	0			0			0			0		Current smoker	1	1
005-0356	Male	1	55	0	0	0	0	0	Typical	0	0	This hospital	149	106	105	1	29.2101	3	3	157	72		1	ST segment elevation,T-wave inversion	Anterior	Atrial fibrillation	0			0			0			0			0			0			0		Ex- smoker	1	1
005-0357	Male	1	77	1	1	1	1	0	Typical	0	0	This hospital	184	72	85	1	21.2665	1	2	184	72		1	ST segment depression,RBBB	Undetermined	Sinus rhythm	1	1980	Medical Tx	1	1980	Oral agent	0			0			0			0			0		Ex- smoker	20	30
005-0358	Female	2	65	1	1	0	0	0	Typical	0	0	This hospital	112	64	71	1	22.8928	1	2	155	55		1	ST segment elevation	Anterior	Sinus rhythm	0			0			0			0			0			0			0		Never smoker
005-0359	Male	1	60	1	0	0	0	0	Typical	0	0	This hospital	97	72	80	1	30.1162	4	3	168	85		1	ST segment depression	Anterior,Lateral	Atrial fibrillation	1	1974	Medical Tx	0			0			0			0			0			0		Never smoker
005-0360	Male	1	72	1	1	1	0	0	Typical	0	0	This hospital	106	60	64	1	26.5625	2	3	160	68		1	No change	Undetermined	Sinus rhythm	1	1990	Medical Tx	0			0			0			0			0			0		Ex- smoker	20	25
005-0361	Male	1	53	0	0	0	0	0	Typical	0	0	119	116	72	88	1	24.0569	1	2	173	72		1	ST segment elevation	Inferior	Sinus rhythm	0			0			0			0			0			0			0		Current smoker	1	1
005-0362	Male	1	61	1	0	0	0	0	Typical	0	0	119	118	78	76	1	24.1115	1	2	174	73		1	ST segment elevation	Inferior	Sinus rhythm	1	2000	Medical Tx	0			0			0			0			0			0		Current smoker	1	1
005-0363	Male	1	44	0	0	0	0	0	Atypical	0	0	Other hospital	115	66	115	1	27.1706	3	3	182	90		1	ST segment elevation	Anterior	Sinus rhythm	1	2011	Medical Tx	1	2011	Oral agent	0			1	2011	PCI	0			0			0		Current smoker	40	30
005-0364	Male	1	57	0	0	0	0	0	Typical	0	0	This hospital	131	90	60	1	24.5351	2	2	176	76		1	RBBB	Undetermined	Sinus rhythm	0			0			0			0			0			0			0		Never smoker
005-0365	Female	2	57	0	0	0	0	0	Typical	0	1	119	120	70	63	1	20.1951	1	2	162	53		1	ST segment elevation	Anterior	Sinus rhythm	0			0			0			0			1	2002	0	0			0		Current smoker	1	1
005-0366	Male	1	58	0	0	0	0	0	Typical	0	0	This hospital	156	109	66	1	24.3375	1	2	172	72		1	ST segment elevation	Anterior	Sinus rhythm	1	2007	Medical Tx	0			1	2007	Medical Tx	0			0			0			0		Never smoker
005-0367	Male	1	67	1	1	0	0	0	Typical	0	0	This hospital	110	83	56	1	26.5731	2	3	168	75		1	ST segment elevation	Inferior	Atrial fibrillation	1	2000	Medical Tx	0			0			0			0			0			0		Current smoker	1	1
005-0368	Male	1	52	0	0	0	0	0	Typical	0	0	This hospital	100	59	123	1	21.5139	1	2	167	60		1	ST segment elevation	Inferior	Sinus rhythm	0			0			0			0			0			0			0		Current smoker	1	1
005-0369	Male	1	72	1	1	1	0	0	Typical	0	0	This hospital	167	91	77	1	25.7778	2	3	150	58		1	No change	Undetermined	Sinus rhythm	1	1980	Medical Tx	1	1980	Oral agent	0			0			0			0			0		Current smoker	1	1
005-0370	Male	1	74	1	1	1	0	0	Typical	0	0	This hospital	151	111	88	1	22.9441	1	2	182	76		1	ST segment elevation,T-wave inversion	Anterior	Atrial fibrillation	0			0			0			0			0			0			0		Never smoker
005-0371	Male	1	59	0	0	0	0	0	Typical	0	0	119	105	54	50	1	18.424	1	1	168	52		1	ST segment elevation	Inferior	Sinus rhythm	1	2001	Medical Tx	1	2010	Oral agent	0			0			0			0			0		Ex- smoker	1	1
005-0372	Male	1	44	0	0	0	0	0	Typical	0	0	119	157	67	90	1	24.3865	1	2	162	64		1	ST segment elevation	Inferior	Sinus rhythm	1	2010	Medical Tx	1	2012	Oral agent	1	2010	Medical Tx	0			0			0			0		Never smoker
005-0373	Male	1	59	0	0	0	0	0	Typical	0	0	This hospital	121	77	97	1	23.3234	1	2	172	69		1	ST segment elevation	Anterior	Sinus rhythm	0			0			1	2009	0	0			0			0			0		Current smoker	1	1
005-0374	Male	1	47	0	0	0	0	0	Typical	0	1	This hospital	132	82	66	1	27.4506	3	3	177	86		1	ST segment elevation	Lateral	Sinus rhythm	1	2014	Medical Tx	0			0			0			0			0			0		Ex- smoker	1	1
005-0375	Male	1	60	1	0	0	0	0	Typical	0	0	This hospital	94	76	95	2	23.3844	1	2	168	66		1	ST segment elevation	Anterior	Sinus rhythm	1	2014	Medical Tx	1	2006	Insulin	1	2014	Medical Tx	0			0			0			0		Never smoker
005-0376	Male	1	89	1	1	1	1	1	Typical	0	0	Other hospital	103	56	83	1	22.68	1	2	164	61		1	ST segment elevation	Inferior	Sinus rhythm	1	2010	Medical Tx	0			0			0			0			0			0		Never smoker
005-0377	Male	1	46	0	0	0	0	0	Typical	0	0	This hospital	132	86	91	1	30.0712	3	3	173	90		1	No change	Undetermined	Sinus rhythm	1	2009	Medical Tx	0			0			0			0			0			0		Current smoker	20	30
005-0378	Male	1	56	0	0	0	0	0	Typical	0	0	Other hospital	130	80	97	1	20.2812	1	2	172	60		1	ST segment elevation	Anterior	Sinus rhythm	0			0			0			0			0			0			0		Ex- smoker	1	25
005-0379	Male	1	58	0	0	0	0	0	Typical	0	0	This hospital	149	81	102	1	23.4375	1	2	160	60		1	ST segment elevation	Anterior,Lateral	Sinus rhythm	1	1998	Medical Tx	1	1998	Oral agent	1	1998	Medical Tx	0			0			0			0		Current smoker	1	1
005-0380	Male	1	69	1	1	0	0	0	Typical	0	0	This hospital	150	70	98	1	22.46	1	2	174	68		1	ST segment elevation	Inferior	Sinus rhythm	1	2008	Medical Tx	1	2008	Oral agent	0			0			0			0			0		Current smoker	1	1
005-0381	Male	1	45	0	0	0	0	0	Typical	0	0	119	180	120	66	1	29.7004	3	3	176	92		1	ST segment elevation	Inferior	Sinus rhythm	0			0			0			0			0			0			0		Never smoker
005-0382	Male	1	61	1	0	0	0	0	Typical	0	0	This hospital	195	127	72	1	25.6489	2	3	171	75		1	ST segment elevation	Anterior	Sinus rhythm	1	2000	Medical Tx	0			0			0			0			0			0		Current smoker	1	1
005-0383	Female	2	51	0	0	0	0	0	Typical	0	0	This hospital	181	98	64	1	25.5593	2	3	169	73		1	No change	Undetermined	Sinus rhythm	0			0			0			0			0			0			0		Never smoker
005-0384	Male	1	49	0	0	0	0	0	Typical	0	0	This hospital	138	72	88	1	27.1809	3	3	165	74		1	ST segment elevation	Inferior	Sinus rhythm	1	2014	Medical Tx	0			0			0			0			0			0		Ex- smoker	20	25
005-0385	Male	1	76	1	1	1	1	0	Typical	1	0	119	110	50	130	3	21.3039	1	2	165	58		1	ST segment elevation	Anterior	Sinus rhythm	1	1990	Medical Tx	1	1990	Oral agent	0			0			0			0			0		Ex- smoker	1	1
005-0386	Male	1	47	0	0	0	0	0	Typical	0	0	This hospital	124	62	88	1	27.6817	3	3	170	80		1	ST segment elevation	Inferior	Sinus rhythm	0			0			0			0			1	2008	Medical Tx	0			0		Current smoker	1	1
005-0387	Male	1	71	1	1	1	0	0	Typical	0	0	Other hospital	130	80	84	1	25.3444	2	3	165	69		1	No change	Undetermined	Sinus rhythm	1	2005	Medical Tx	1	2010	Oral agent	1	2005	Medical Tx	0			0			0			0		Current smoker	20	55
005-0388	Male	1	43	0	0	0	0	0	Typical	0	0	119	115	80	77	1	18.3655	1	1	165	50		1	No change	Undetermined	Sinus rhythm	0			0			0			0			0			0			0		Never smoker
005-0389	Male	1	70	1	1	1	0	0	Typical	0	0	This hospital	118	85	78	1	24.1672	1	2	164	65		1	No change	Undetermined	Sinus rhythm	1	2012	Medical Tx	1	2010	0	0			0			0			0			0		Current smoker	1	1
005-0390	Male	1	41	0	0	0	0	0	Typical	0	0	This hospital	124	80	82	1	25.7276	2	3	173	77		1	ST segment elevation	Anterior	Sinus rhythm	0			0			0			0			0			0			0		Current smoker	1	1
005-0391	Male	1	46	0	0	0	0	0	Typical	0	1	This hospital	137	105	100	1	29.3848	3	3	165	80		1	ST segment elevation	Anterior	Sinus rhythm	0			0			1	2015	0	0			0			0			0		Current smoker	1	1
005-0392	Male	1	60	1	0	0	0	0	Typical	0	1	This hospital	120	76	77	1	23.5666	1	2	176	73		1	No change	Undetermined	Sinus rhythm	1	2002	Medical Tx	1	1999	Oral agent	1	2005	Medical Tx	1	1998	PCI	0			0			0		Ex- smoker	1	1
005-0393	Male	1	65	1	1	0	0	0	Typical	0	1	This hospital	101	72	82	3	22.8374	1	2	170	66		1	ST segment elevation	Anterior	Sinus rhythm	0			0			0			0			0			0			0		Never smoker
005-0394	Male	1	53	0	0	0	0	0	Typical	1	1	This hospital	146	103	60	1	26.5731	2	3	168	75		1	ST segment elevation	Anterior	Sinus rhythm	1	2003	Medical Tx	0			1	2003	Medical Tx	0			1	2003	PCI	0			0		Never smoker
005-0395	Male	1	69	1	1	0	0	0	Typical	1	0	119	110	50	86	1	27.7447	3	3	174	84		1	ST segment elevation	Inferior	Sinus rhythm	1	2008	Medical Tx	0			1	2008	Medical Tx	0			0			0			0		Ex- smoker	1	1
005-0396	Male	1	59	0	0	0	0	0	Typical	0	0	This hospital	160	80	100	1	24.9135	2	2	170	72		1	ST segment elevation	Anterior	Sinus rhythm	0			0			1	2014	0	0			0			0			0		Current smoker	1	1
005-0397	Male	1	75	1	1	1	1	0	Typical	1	1	This hospital	145	115	98	1	19.9573	1	2	169	57		1	No change	Undetermined	Atrial fibrillation	0			0			0			0			0			0			0		Never smoker
005-0398	Male	1	79	1	1	1	1	0	Typical	0	1	This hospital	150	100	92	1	25.9516	2	3	170	75		1	ST segment elevation	Anterior	Sinus rhythm	1	2008	Medical Tx	0			0			0			0			0			0		Ex- smoker	1	1
005-0399	Male	1	71	1	1	1	0	0	Typical	0	0	Other hospital	166	93	71	1	25.204	2	3	153	59		1	No change	Undetermined	Sinus rhythm	1	1992	Medical Tx	1	2008	Oral agent	1	1992	Medical Tx	1	2011	PCI	1	2014	PCI	0			0		Never smoker
005-0400	Male	1	49	0	0	0	0	0	Typical	1	1	This hospital	109	75	113	1	20.9573	1	2	172	62		1	ST segment elevation	Anterior	Other	0			0			0			0			0			0			0		Current smoker	1	1
005-0401	Male	1	51	0	0	0	0	0	Typical	0	0	This hospital	150	52	57	1	21.4533	1	2	170	62		1	ST segment elevation,Q wave	Anterior	Sinus rhythm	0			0			0			0			1	2015	0	0			0		Current smoker	20	20
005-0402	Male	1	54	0	0	0	0	0	Typical	0	0	This hospital	143	70	78	1	24.0317	1	2	179	77		1	ST segment elevation	Inferior	Sinus rhythm	0			1	2007	Oral agent	1	2010	Medical Tx	0			0			0			0		Current smoker	1	1
005-0403	Male	1	44	0	0	0	0	0	Typical	0	0	This hospital	116	78	45	1	26.4236	2	3	174	80		1	ST segment elevation,Q wave	Inferior	Other	0			0			0			0			0			0			0		Ex- smoker	10	16
005-0404	Male	1	82	1	1	1	1	1	Typical	0	1	This hospital	155	119	52	1	24.2215	1	2	170	70		1	ST segment elevation	Inferior	Sinus rhythm	0			0			1	2010	Medical Tx	0			1	2010	PCI	0			0		Never smoker
005-0405	Male	1	86	1	1	1	1	1	Typical	1	1	This hospital	121	84	104	3	19.721	1	2	167	55		1	ST segment elevation,T-wave inversion	Anterior	Other	1	2013	Medical Tx	0			0			0			0			0			0		Never smoker
005-0406	Male	1	76	1	1	1	1	0	Typical	0	0	119	90	60	48	1	22.6562	1	2	160	58		1	ST segment elevation	Anterior	2nd degree AV block	1	2008	Medical Tx	0			0			0			0			0			0		Ex- smoker	1	1
005-0407	Male	1	84	1	1	1	1	1	Typical	0	1	Other hospital	128	86	76	1	24.6755	2	2	172	73		1	ST segment elevation,ST segment depression,T-wave inversion	Anterior	Sinus rhythm	0			0			0			0			0			0			0		Never smoker
005-0408	Male	1	48	0	0	0	0	0	Typical	1	1	This hospital	96	49	72	1	26.3656	2	3	172	78		1	ST segment depression	Anterior,Lateral	Sinus rhythm	0			0			0			0			0			0			0		Current smoker	20	30
005-0409	Male	1	63	1	0	0	0	0	Typical	0	1	Other hospital	141	89	86	1	23.6713	1	2	178	75		1	ST segment depression,T-wave inversion	Anterior,Lateral	Sinus rhythm	1	2010	Medical Tx	0			0			0			0			0			0		Current smoker	1	1
005-0410	Male	1	54	0	0	0	0	0	Typical	1	0	This hospital	134	70	88	1	24.0569	1	2	173	72		1	ST segment elevation	Anterior	Sinus rhythm	0			0			0			0			0			0			0		Never smoker
005-0411	Male	1	77	1	1	1	1	0	Typical	1	1	This hospital	126	68	60	1	21.0077	1	2	169	60		1	ST segment elevation,T-wave inversion	Inferior	Sinus rhythm	1	1980	Medical Tx	0			0			0			0			0			0		Never smoker
005-0412	Male	1	62	1	0	0	0	0	Typical	1	0	Other hospital	164	86	100	3	26.7299	2	3	173	80		1	No change	Undetermined	Sinus rhythm	0			0			0			0			0			0			0		Current smoker	20	33
005-0413	Male	1	80	1	1	1	1	1	Typical	1	0	119	145	95	62	1	34.0192	4	3	135	62		1	ST segment elevation	Anterior	Sinus rhythm	0			0			1	2003	Medical Tx	0			1	2013	PCI	0			0		Ex- smoker	20	30
005-0414	Male	1	65	1	1	0	0	0	Typical	0	1	This hospital	106	32	99	1	25.9516	2	3	170	75		1	ST segment elevation,T-wave inversion	Anterior	Sinus rhythm	0			0			0			0			0			0			0		Never smoker
005-0415	Female	2	73	1	1	1	0	0	Typical	0	0	This hospital	96	54	73	1	22.0741	1	2	152	51		1	ST segment elevation,T-wave inversion	Anterior	Sinus rhythm	1	2000	Medical Tx	0			0			0			0			0			0		Never smoker
005-0416	Male	1	71	1	1	1	0	0	Typical	1	1	Other hospital	154	91	84	3	21.4536	1	2	163	57		1	ST segment elevation,T-wave inversion	Anterior	Sinus rhythm	0			0			0			0			0			0			0		Current smoker	20	30
005-0417	Male	1	51	0	0	0	0	0	Typical	0	0	This hospital	160	120	77	1	22.5896	1	2	167	63		1	ST segment elevation	Anterior	Sinus rhythm	0			0			0			0			0			0			0		Current smoker	1	1
005-0418	Male	1	71	1	1	1	0	0	Typical	0	0	This hospital	119	67	64	1	23.1834	1	2	170	67		1	ST segment elevation	Anterior	Sinus rhythm	1	2000	Medical Tx	0			0			0			0			0			0		Never smoker
005-0419	Male	1	79	1	1	1	1	0	Typical	0	0	Other hospital	109	73	57	1	21.3599	1	2	159	54		1	ST segment elevation	Inferior	Atrial fibrillation	1	2007	Medical Tx	0			0			0			0			0			0		Ex- smoker	1	1
005-0420	Male	1	44	0	0	0	0	0	Typical	1	0	This hospital	141	81	75	1	25.1429	2	3	175	77		1	ST segment elevation	Inferior	Sinus rhythm	0			0			1	2013	0	0			0			0			0		Current smoker	40	20
005-0421	Male	1	59	0	0	0	0	0	Typical	0	0	This hospital	122	86	77	1	32.0759	4	3	173	96		1	ST segment elevation,T-wave inversion	Inferior	Sinus rhythm	1	2012	Medical Tx	0			0			0			0			0			0		Current smoker	20	30
005-0422	Male	1	49	0	0	0	0	0	Typical	0	0	This hospital	130	96	91	1	24.2123	1	2	176	75		1	ST segment elevation	Anterior	Sinus rhythm	1	2013	Medical Tx	0			0			0			0			0			0		Current smoker	1	1
005-0423	Male	1	79	1	1	1	1	0	Typical	0	0	This hospital	95	52	63	1	22.9591	1	2	163	61		1	ST segment elevation	Inferior	Sinus rhythm	1	2009	Medical Tx	1	2009	Oral agent	0			0			0			0			0		Never smoker
005-0424	Male	1	46	0	0	0	0	0	Typical	1	1	Other hospital	128	97	65	3	26.7539	2	3	174	81		1	ST segment elevation,Q wave,T-wave inversion	Anterior	Atrial fibrillation	1	2007	Medical Tx	0			0			0			0			0			0		Current smoker	1	1
005-0425	Female	2	76	1	1	1	1	0	Typical	1	0	Other hospital	114	73	104	3	17.5781	1	1	160	45		1	ST segment elevation,T-wave inversion	Anterior	Sinus rhythm	1	1994	Medical Tx	1	1994	Oral agent	0			0			0			0			Infarction	Medical Tx	Never smoker
005-0426	Male	1	67	1	1	0	0	0	Typical	1	0	119	140	110	95	4	25.8645	2	3	168	73		1	ST segment elevation	Inferior	Atrial fibrillation	1	2015	Medical Tx	0			0			0			0			0			0		Never smoker
005-0427	Male	1	36	0	0	0	0	0	Typical	1	1	Other hospital	140	97	96	1	26.6749	2	3	171	78		1	ST segment elevation	Anterior	Sinus rhythm	0			0			0			0			0			0			0		Current smoker	1	1
005-0428	Male	1	61	1	0	0	0	0	Typical	1	0	This hospital	160	80	70	1	26.2336	2	3	161	68		1	ST segment elevation	Anterior	Sinus rhythm	0			0			0			0			0			0			0		Ex- smoker	1	1
005-0429	Male	1	68	1	1	0	0	0	Typical	1	0	This hospital	90	63	57	1	21.7994	1	2	174	66		1	ST segment elevation	Inferior	Sinus rhythm	1	2014	Medical Tx	0			0			0			0			0			0		Current smoker	1	1
005-0430	Male	1	73	1	1	1	0	0	Typical	0	1	This hospital	111	97	60	1	22.7732	1	2	165	62		1	ST segment elevation,ST segment depression	Inferior	Sinus rhythm	1	2005	Medical Tx	0			0			0			0			0			0		Ex- smoker	1	1
005-0431	Male	1	54	0	0	0	0	0	Typical	0	1	Other hospital	131	87	90	1	22.5306	1	2	175	69		1	ST segment elevation,T-wave inversion	Anterior	Sinus rhythm	1	2005	Medical Tx	0			0			0			0			0			0		Current smoker	20	30
005-0432	Male	1	59	0	0	0	0	0	Typical	1	0	This hospital	130	89	69	1	24.4418	1	2	174	74		1	ST segment elevation	Anterior	Sinus rhythm	1	2015	0	1	2015	0	0			0			0			0			0		Ex- smoker	20	10
005-0433	Male	1	49	0	0	0	0	0	Typical	1	0	This hospital	151	101	77	1	24.9135	2	2	170	72		1	No change	Undetermined	Sinus rhythm	0			0			0			0			0			0			0		Ex- smoker	30	30
005-0434	Male	1	51	0	0	0	0	0	Typical	1	0	119	115	68	61	1	25.5354	2	3	177	80		1	ST segment elevation	Anterior	Sinus rhythm	0			0			0			0			0			0			0		Ex- smoker	1	1
005-0435	Male	1	78	1	1	1	1	0	Typical	0	0	Other hospital	70	40	88	4	19.9219	1	2	160	51		1	No change	Undetermined	Sinus rhythm	0			1	2009	0	0			0			0			0			0		Never smoker
005-0436	Male	1	75	1	1	1	1	0	Typical	1	0	This hospital	119	87	111	3	19.9219	1	2	160	51		1	ST segment depression	Anterior	Atrial fibrillation	1	2000	0	0			0			0			0			0			0		Ex- smoker	1	1
005-0437	Male	1	84	1	1	1	1	1	Typical	0	0	119	120	80	70	1	23.8751	1	2	165	65		1	ST segment elevation,T-wave inversion	Anterior	Sinus rhythm	1	2015	Medical Tx	0			0			0			0			0			0		Never smoker
005-0438	Male	1	64	1	0	0	0	0	Typical	0	0	This hospital	115	74	66	1	23.3355	1	2	163	62		1	No change	Undetermined	Sinus rhythm	0			0			1	2014	0	0			0			0			0		Current smoker	1	1
005-0439	Male	1	48	0	0	0	0	0	Typical	0	0	This hospital				4	27.7703	3	3	183	93		1	ST segment elevation	Anterior	Other	0			1	2012	Oral agent	0			0			0			0			0		Current smoker	20	20
005-0440	Male	1	79	1	1	1	1	0	Typical	1	0	119	118	81	72	3	23.1206	1	2	174	70		1	ST segment elevation	Inferior	Atrial fibrillation	0			1	2014	Oral agent	1	2015	Medical Tx	0			0			0			0		Current smoker	1	1
005-0441	Male	1	37	0	0	0	0	0	Typical	1	0	This hospital	130	85	75	1	24.1115	1	2	174	73		1	ST segment elevation	Inferior	Sinus rhythm	0			0			0			0			0			0			0		Current smoker	1	1
005-0442	Male	1	63	1	0	0	0	0	Typical	0	1	This hospital	154	97	73	1	26.7698	2	3	164	72		1	No change	Undetermined	Sinus rhythm	0			0			0			0			0			0			0		Never smoker
005-0443	Female	2	67	1	1	0	0	0	Typical	1	0	This hospital	138	101	96	1	24.8889	2	2	150	56		1	No change	Undetermined	Other	0			1	2008	Oral agent	0			0			0			0			0		Never smoker
005-0444	Male	1	58	0	0	0	0	0	Typical	0	1	This hospital	98	63	18	1	18.9388	1	2	175	58		1	ST segment depression	Anterior,Lateral	Sinus rhythm	0			0			0			0			0			0			0		Ex- smoker	20	40
005-0445	Male	1	52	0	0	0	0	0	Typical	1	1	This hospital	168	125	94	1	24.977	2	2	165	68		1	ST segment elevation	Anterior	Sinus rhythm	1	2010	Medical Tx	0			0			1	2010	PCI	0			0			0		Never smoker
005-0446	Female	2	92	1	1	1	1	1	Typical	0	0	119	121	62	63	3	22.2656	1	2	160	57		1	ST segment elevation	Anterior	Sinus rhythm	1	2015	Medical Tx	0			0			0			0			0			0		Never smoker
005-0447	Male	1	55	0	0	0	0	0	Typical	0	0	This hospital	130	85	75	1	26.0262	2	3	164	70		1	ST segment elevation	Anterior,Inferior	Other	0			0			0			0			1	2002	PCI	0			0		Ex- smoker	20	30
005-0448	Female	2	64	1	0	0	0	0	Typical	0	0	This hospital	81	53	52	4	23.7954	1	2	164	64		1	ST segment elevation	Inferior	Other	0			0			0			0			0			0			0		Never smoker
005-0449	Male	1	64	1	0	0	0	0	Typical	1	1	This hospital	130	85	75	1	28.0102	3	3	169	80		1	ST segment elevation	Inferior	Sinus rhythm	0			0			0			0			0			0			0		Never smoker
005-0450	Male	1	40	0	0	0	0	0	Typical	0	0	This hospital	105	63	78	1	24.7721	2	2	174	75		1	ST segment elevation	Anterior	Sinus rhythm	0			0			0			0			0			0			0		Never smoker
005-0451	Female	2	79	1	1	1	1	0	Typical	1	0	This hospital	154	77	54	3	24.4444	1	2	150	55		1	ST segment elevation	Anterior	Sinus rhythm	1	2005	Medical Tx	0			1	2013	Medical Tx	0			0			0			0		Never smoker
013-0001	Female	2	86	1	1	1	1	1	Typical	0	1	Other hospital	100	70	56	1	24.5578	2	2	155	59		1	ST segment elevation	Undetermined	Sinus rhythm	1		Medical Tx	0			0			0			0			0			0		Never smoker
013-0002	Male	1	47	0	0	0	0	0	Atypical	0	0	119	130	80	88	1	29.0367	3	3	178	92		1	ST segment elevation	Inferior	Atrial fibrillation,Other	0			1	2010	Unk0wn	0			0			1		Unk0wn	0			0		Current smoker	27	27
013-0003	Male	1	69	1	1	0	0	0	Atypical	1	1	119	110	60	98	1							1	ST segment elevation	Inferior	Sinus rhythm	0			1	2008	Unk0wn	0			0			0			0			0		Ex- smoker	20	40
013-0004	Male	1	47	0	0	0	0	0	Typical	0	0	Other hospital	100	60	90	1							1	No change	Undetermined	Sinus rhythm	0			0			0			0			0			0			0		Ex- smoker	20	17
013-0005	Male	1	50	0	0	0	0	0	Typical	1	1	This hospital	130	80	68	1	22.8624	1	2	162	60		1	ST segment elevation,T-wave inversion	Undetermined	Sinus rhythm	1	2011	Medical Tx	0			1	2011	Medical Tx	0			0			0			0		Current smoker	1	30
013-0006	Male	1	78	1	1	1	1	0	Typical	1	1	Other hospital	80	50	72	4	21.1553	1	2	167	59		1	ST segment elevation,RBBB,LBBB	Inferior	2nd degree AV block	1	1997	Medical Tx	0			0			0			0			0			0		Never smoker
013-0007	Female	2	77	1	1	1	1	0	Typical	0	1	Other hospital	140	80	62	1	29.0816	3	3	140	57		1	ST segment elevation	Anterior	Sinus rhythm	1	2002	Medical Tx	1	2002	Oral agent	0			0			0			0			0		Never smoker
013-0008	Male	1	45	0	0	0	0	0	Typical	0	1	This hospital	130	80	78	1	27.6361	3	3	168	78		1	ST segment elevation	Inferior	Sinus rhythm	1	2008	Medical Tx	1	2008	Oral agent	0			1	2008	Medical Tx	0			0			0		Current smoker	1	30
013-0009	Female	2	78	1	1	1	1	0	Typical	0	0	Other hospital	150	90	88	1	22.0317	1	2	158	55		1	ST segment elevation	Lateral	Sinus rhythm	0			0			0			0			0			0			0		Never smoker
013-0010	Male	1	44	0	0	0	0	0	Typical	0	0	This hospital	100	70	100	1	22.3863	1	2	173	67		1	ST segment elevation,Q wave	Inferior	Sinus rhythm	0			0			0			0			0			0			0		Current smoker	20	20
013-0011	Male	1	41	0	0	0	0	0	Typical	0	1	This hospital	110	60	80	1	24.9135	2	2	170	72		1	No change	Undetermined	Other	0			0			0			1	2011	PCI	0			0			0		Ex- smoker	1	21
013-0012	Female	2	84	1	1	1	1	1	Typical	1	0	This hospital	110	60	45	1							1	RBBB	Anterior	Sinus rhythm	1	1997	Medical Tx	0			0			0			0			0			0		Never smoker
013-0013	Male	1	55	0	0	0	0	0	Typical	0	0	This hospital	140	90	76	1	25.3155	2	3	159	64		1	ST segment elevation,T-wave inversion	Anterior	Sinus rhythm,2nd degree AV block	0			1	2011	0	0			0			0			0			0		Current smoker	1	30
013-0014	Male	1	37	0	0	0	0	0	Typical	0	0	Other hospital	110	70	68	1	27.7323	3	3	173	83		1	ST segment elevation	Inferior	Other	0			0			0			0			0			0			0		Current smoker	1	15
013-0015	Male	1	59	0	0	0	0	0	Typical	0	1	This hospital	169	96	61	1	26.079	2	3	165	71		1	ST segment depression,RBBB	Anterior,Lateral	Other	1	1988	Medical Tx	0			0			0			1	2008	PCI	0			0		Ex- smoker	1	28
013-0016	Male	1	69	1	1	0	0	0	Typical	0	0	119	80	50	50	4	25.9516	2	3	170	75		1	ST segment elevation,T-wave inversion	Undetermined	Other	1	2011	Medical Tx	1	1992	Unk0wn	0			0			0			0			0		Never smoker
013-0017	Female	2	85	1	1	1	1	1	Typical	0	0	Other hospital	150	90	80	1							1	ST segment elevation	Anterior	Sinus rhythm	1		Medical Tx	0			0			0			0			0			0		Current smoker	20	50
013-0018	Male	1	64	1	0	0	0	0	Typical	0	0	This hospital	130	80	84	1	24.977	2	2	165	68		1	ST segment elevation	Undetermined	Sinus rhythm	0			0			0			0			0			0			0		Never smoker
013-0019	Male	1	46	0	0	0	0	0	Typical	0	0	119	110	60	78	1	20.7967	1	2	167	58		1	ST segment elevation	Anterior,Undetermined	Sinus rhythm	0			0			0			0			0			0			0		Current smoker	20	30
013-0020	Male	1	60	1	0	0	0	0	Typical	1	0	119	130	90	84	1	25.6489	2	3	171	75		1	No change	Undetermined	Sinus rhythm	1	2007	Medical Tx	0			0			0			0			0			0		Ex- smoker	60	30
013-0021	Male	1	70	1	1	1	0	0	Typical	0	1	Other hospital	120	80	60	1	21.7181	1	2	173	65		1	RBBB	Undetermined	Other	1	1997	Medical Tx	0			0			1	2008	PCI	0			0			0		Current smoker	5	50
013-0022	Female	2	76	1	1	1	1	0	Typical	0	0	119	150	90	92	1							1	ST segment elevation,ST segment depression	Anterior	Sinus rhythm	1		Unk0wn	0			0			0			0			0			0		Never smoker
013-0024	Female	2	78	1	1	1	1	0	Typical	0	0	This hospital	100	70	92	3	20	1	2	150	45		1	ST segment depression	Anterior	Sinus rhythm	1	2007	Medical Tx	1	2007	Oral agent	0			0			0			0			0		Never smoker
013-0025	Male	1	58	0	0	0	0	0	Typical	1	0	This hospital	110	70	60	1	26.3656	2	3	172	78		1	ST segment elevation	Inferior	Sinus rhythm	1	2009	Medical Tx	0			0			0			0			0			0		Current smoker	10	30
013-0026	Male	1	39	0	0	0	0	0	Typical	0	1	119	100	60	88	1	30.4218	4	3	172	90		1	ST segment elevation	Inferior	Sinus rhythm	0			0			0			0			0			0			0		Current smoker	20	20
013-0027	Male	1	46	0	0	0	0	0	Typical	1	0	This hospital	130	80	120	1	22.3863	1	2	173	67		1	ST segment elevation,RBBB	Anterior	Other	0			1		Unk0wn	1		Unk0wn	1	2008	PCI	0			0			0		Current smoker	20	30
013-0028	Male	1	61	1	0	0	0	0	Typical	0	1	Other hospital	110	70	88	1	27.0993	2	3	163	72		1	ST segment depression	Inferior	Sinus rhythm	0			0			0			0			0			0			0		Current smoker	20	40
013-0029	Male	1	62	1	0	0	0	0	Typical	1	0	119	100	50	114	4	23.4375	1	2	160	60		1	ST segment elevation	Undetermined	Other	0			0			0			0			0			0			0		Unknown
013-0031	Male	1	56	0	0	0	0	0	Typical	0	1	Other hospital	120	80	66	1	25.9516	2	3	170	75		1	T-wave inversion	Lateral	Sinus rhythm	1		0	0			1		0	0			0			0			0		Current smoker	20	5
013-0034	Female	2	72	1	1	1	0	0	Typical	0	1	119	100	60	72	1	16.6659	1	1	151	38		1	ST segment elevation	Lateral	Other	0			1	1982	Insulin	0			1	2002	PCI	0			0			0		Never smoker
013-0035	Male	1	50	0	0	0	0	0	Typical	0	0	This hospital	140	90	68	1	20.7612	1	2	170	60		1	ST segment depression	Undetermined	Sinus rhythm	0			0			0			0			0			0			0		Current smoker	20	30
013-0036	Male	1	41	0	0	0	0	0	Typical	1	1	This hospital	130	80	88	4	21.6049	1	2	180	70		1	ST segment elevation	Posterior	Sinus rhythm	0			0			0			0			0			0			0		Unknown
013-0037	Female	2	46	0	0	0	0	0	Typical	0	1	119	110	70	80	1	24.0346	1	2	158	60		1	No change	Undetermined	Sinus rhythm	0			0			0			0			0			0			0		Never smoker
013-0038	Female	2	83	1	1	1	1	1	Typical	0	1	Other hospital	150	80	102	1	19.91	1	2	152	46		1	Q wave,T-wave inversion	Undetermined	Other	0			0			0			0			0			0			0		Current smoker	0	20
013-0039	Male	1	48	0	0	0	0	0	Typical	0	0	Other hospital	70	40	88	1	24.3911	1	2	173	73		1	ST segment elevation	Anterior	Sinus rhythm	0			0			0			0			0			0			0		Current smoker	10	30
013-0040	Male	1	41	0	0	0	0	0	Typical	0	1	This hospital	160	80	72	1	33.91	4	3	170	98		1	ST segment elevation	Inferior	2nd degree AV block,Other	1	2009	0	0			0			0			0			0			0		Current smoker	60	20
013-0041	Male	1	57	0	0	0	0	0	Typical	0	0	This hospital	150	100	88	1	24.8163	2	2	175	76		1	ST segment elevation	Anterior	Sinus rhythm	1	2010	0	0			0			0			0			0			0		Current smoker	40	40
013-0042	Male	1	75	1	1	1	1	0	Typical	1	0	Other hospital	130	80	88	1	23.7118	1	2	163	63		1	No change	Undetermined	Sinus rhythm	1	2007	Medical Tx	1	2007	Oral agent	0			0			0			0			0		Never smoker
013-0043	Male	1	62	1	0	0	0	0	Typical	1	0	119	140	80	72	1	23.5883	1	2	166	65		1	ST segment elevation	Posterior,Lateral	Sinus rhythm	0			1	2006	0	0			0			0			0			0		Never smoker
013-0044	Male	1	71	1	1	1	0	0	Typical	1	0	119	130	90	88	1	19.0311	1	2	170	55		1	ST segment elevation	Anterior	Sinus rhythm	0			0			0			0			0			0			0		Current smoker	20	15
013-0045	Male	1	37	0	0	0	0	0	Typical	1	0	119	130	90	88	4	19.0311	1	2	170	55		1	ST segment elevation	Anterior	Sinus rhythm	0			0			0			0			0			0			0		Current smoker	20	15
013-0046	Male	1	64	1	0	0	0	0	Typical	1	0	119	140	90	72	1	24.2215	1	2	170	70		1	ST segment elevation	Lateral	Sinus rhythm	1	2011	Medical Tx	1	2011	Unk0wn	0			0			0			0			0		Never smoker
013-0047	Male	1	67	1	1	0	0	0	Typical	0	0	119	100	60	60	1	26.5731	2	3	168	75		1	ST segment elevation	Inferior	Other	1	2005	Medical Tx	0			0			0			0			0			0		Never smoker
013-0048	Male	1	59	0	0	0	0	0	Typical	0	0	This hospital	125	81	72	1	20.7612	1	2	170	60		1	No change	Undetermined	Sinus rhythm	1	2002	0	1	2002	0	0			0			0			0			0		Current smoker	40	30
013-0049	Male	1	67	1	1	0	0	0	Typical	0	0	119	130	80	62	1	21.2585	1	2	168	60		1	ST segment elevation,T-wave inversion	Lateral	Sinus rhythm	0			0			0			0			0			0			0		Current smoker	4	40
013-0054	Male	1	56	0	0	0	0	0	Typical	1	1	This hospital	160	100	106	1	25.7117	2	3	165	70		1	ST segment elevation	Inferior,Lateral	Other	0			0			0			0			0			0			0		Ex- smoker	20	40
013-0055	Male	1	47	0	0	0	0	0	Typical	0	0	This hospital	90	70	58	1	23.1834	1	2	170	67		1	T-wave inversion	Lateral	Other	0			0			0			0			1	2010	Medical Tx	0			0		Current smoker	20	30
013-0056	Female	2	71	1	1	1	0	0	Typical	1	1	This hospital	110	80	64	1	22.6003	1	2	156	55		0				1	1998	Medical Tx	0			0			0			0			0			0		Never smoker
013-0057	Male	1	58	0	0	0	0	0	Typical	1	1	Other hospital	131	75	90	1	23.03	1	2	168	65		1	No change	Undetermined	Sinus rhythm	0			0			0			0			0			0			0		Ex- smoker	40	30
013-0058	Male	1	59	0	0	0	0	0	Typical	1	0	This hospital	155	99	88	1	30.0838	3	3	172	89		1	ST segment elevation,Q wave	Undetermined	Sinus rhythm	1	1994	Medical Tx	1	2010	Unk0wn	0			0			0			0			0		Unknown
013-0059	Male	1	61	1	0	0	0	0	Typical	1	0	This hospital	110	70	58	1	25.0135	2	3	172	74		1	ST segment elevation	Inferior	Other	0			0			0			0			0			1	1992	0	0		Never smoker
013-0060	Male	1	69	1	1	0	0	0	Typical	0	0	This hospital	130	60	64	1	25.5296	2	3	162	67		1	ST segment elevation	Undetermined	Sinus rhythm	1	2012	Medical Tx	0			0			0			0			0			0		Never smoker
013-0061	Male	1	47	0	0	0	0	0	Typical	0	1	This hospital	95	50	79	1	22.7732	1	2	165	62		1	No change	Anterior	Sinus rhythm	1	2005	Medical Tx	0			0			1	2003	PCI	0			0			0		Current smoker	20	15
013-0062	Female	2	69	1	1	0	0	0	Typical	1	0	This hospital	120	80	48	1	23.5556	1	2	150	53		1	ST segment elevation	Inferior	2nd degree AV block,Other	0			0			0			0			0			0			0		Never smoker
013-0063	Female	2	78	1	1	1	1	0	Typical	0	1	This hospital	100	60	60	1	22.3543	1	2	145	47		1	T-wave inversion	Inferior	Other	1	2010	Medical Tx	0			0			0			0			0			0		Never smoker
013-0064	Male	1	45	0	0	0	0	0	Typical	1	0	119	130	70	72	1	20.679	1	2	180	67		1	ST segment elevation	Lateral	Sinus rhythm	0			0			0			0			0			0			0		Current smoker	20	20
013-0065	Male	1	60	1	0	0	0	0	Typical	1	0	This hospital	130	80	60	1	29.0006	3	3	164	78		0				1	1998	Unk0wn	0			0			0			0			0			0		Current smoker	20	40
013-0066	Male	1	80	1	1	1	1	1	Typical	1	1	Other hospital	130	80	88	1	23.8751	1	2	165	65		1	ST segment elevation,T-wave inversion	Inferior	Sinus rhythm	0			0			0			0			0			0			0		Never smoker
013-0067	Male	1	73	1	1	1	0	0	Typical	1	1	This hospital	140	90	60	1	26.0262	2	3	164	70		1	ST segment elevation	Lateral	Sinus rhythm	1	000	Medical Tx	0			0			0			0			0			0		Current smoker	20	60
013-0068	Male	1	55	0	0	0	0	0	Typical	1	1	This hospital	160	110	80	1	27.5482	3	3	165	75		1	ST segment elevation,RBBB	Anterior	Sinus rhythm	0			0			0			0			0			0			0		Never smoker
013-0069	Male	1	66	1	1	0	0	0	Typical	1	1	This hospital	139	78	80	1	25.5102	2	3	168	72		1	T-wave inversion	Lateral	Sinus rhythm	0			0			0			0			0			0			0		Current smoker	20	40
013-0070	Male	1	45	0	0	0	0	0	Typical	1	1	This hospital	140	80	83	1	33.91	4	3	170	98		1	ST segment elevation	Anterior	Sinus rhythm	0			0			0			0			0			0			0		Current smoker	20	24
013-0071	Female	2	82	1	1	1	1	1	Typical	1	0	This hospital	150	80	74	1	29.3333	3	3	150	66		1	ST segment elevation	Anterior	Sinus rhythm	1	1997	Medical Tx	0			0			0			0			0			0		Never smoker
013-0073	Female	2	56	0	0	0	0	0	Typical	1	1	This hospital	90	60	64	1	24.0055	1	2	162	63		1	ST segment elevation	Anterior	Sinus rhythm	0			0			0			0			0			0			0		Never smoker
013-0074	Male	1	51	0	0	0	0	0	Typical	1	0	Other hospital	127	68	52	1	27.102	3	3	175	83		1	T-wave inversion	Anterior	Sinus rhythm	0			0			0			0			0			0			0		Never smoker
013-0075	Male	1	67	1	1	0	0	0	Typical	0	0	This hospital	175	89	68	1	21.7738	1	2	166	60		1	ST segment elevation	Inferior	Sinus rhythm	1	1990	Medical Tx	1	1990	Oral agent	0			0			1	2008	Medical Tx	0			0		Ex- smoker	20	20
013-0076	Male	1	52	0	0	0	0	0	Typical	1	1	This hospital	160	90	73	1	22.1003	1	2	162	58		1	T-wave inversion	Inferior,Lateral	Sinus rhythm	0			0			0			0			0			0			0		Current smoker	20	40
013-0077	Male	1	45	0	0	0	0	0	Typical	1	0	This hospital	132	90	100	1	24.093	1	2	168	68		1	ST segment elevation	Anterior	Sinus rhythm	1	2008	0	1	2008	Unk0wn	0			0			0			0			0		Current smoker	20	25
013-0078	Male	1	44	0	0	0	0	0	Typical	1	1	Other hospital	120	70	64	1	25.9455	2	3	181	85		1	ST segment elevation	Inferior	Sinus rhythm	0			0			0			0			0			0			0		Never smoker
013-0079	Male	1	54	0	0	0	0	0	Typical	1	1	This hospital	130	80	64	1	24.093	1	2	168	68		1	ST segment elevation,T-wave inversion	Undetermined	Other	1	2007	Unk0wn	0			0			0			0			0			0		Current smoker	20	30
013-0080	Male	1	46	0	0	0	0	0	Typical	1	1	Other hospital	118	85	60	1	21.2245	1	2	175	65		1	ST segment elevation	Lateral	Sinus rhythm	0			1	2002	Oral agent	0			0			0			0			0		Ex- smoker	20	26
013-0081	Male	1	58	0	0	0	0	0	Typical	0	0	This hospital	130	70	84	1	24.8016	2	2	168	70		1	ST segment elevation	Inferior	Sinus rhythm	0			0			0			0			0			0			0		Current smoker	20	38
013-0083	Male	1	74	1	1	1	0	0	Typical	0	0	This hospital	141	86	98	1	26.0276	2	3	172	77		1	T-wave inversion	Inferior	Other	0			0			0			0			0			0			0		Never smoker
013-0084	Male	1	58	0	0	0	0	0	Typical	1	0	Other hospital	140	100	88	1	24.8016	2	2	168	70		1	No change	Undetermined	Sinus rhythm	0			0			0			0			0			0			0		Never smoker
013-0085	Male	1	45	0	0	0	0	0	Typical	0	1	This hospital	140	90	72	1	20.0692	1	2	170	58		1	No change	Undetermined	Sinus rhythm	1	2005	Medical Tx	1	2002	Unk0wn	0			0			0			0			0		Current smoker	20	20
013-0086	Female	2	81	1	1	1	1	1	Typical	1	0	Other hospital	130	80	90	1	21.9076	1	2	157	54		1	ST segment elevation	Lateral	Sinus rhythm	1	2008	Medical Tx	0			0			0			0			0			0		Ex- smoker	1	40
013-0087	Male	1	67	1	1	0	0	0	Typical	1	0	119	120	80	52	1	21.2585	1	2	168	60		1	ST segment elevation	Inferior	Sinus rhythm	1	2002	Medical Tx	0			0			0			0			0			0		Never smoker
013-0088	Female	2	76	1	1	1	1	0	Typical	1	1	Other hospital	133	89	93	1	24.7325	2	2	145	52		1	ST segment depression	Inferior	Sinus rhythm	1	1999	Medical Tx	0			0			0			0			0			0		Never smoker
013-0089	Male	1	64	1	0	0	0	0	Typical	0	1	Other hospital	194	104	80	1	25.5102	2	3	168	72		1	No change	Undetermined	Sinus rhythm	0			0			1	2011	0	0			0			0			0		Ex- smoker	20	30
013-0090	Male	1	81	1	1	1	1	1	Typical	1	1	This hospital	120	80	82	1	21.7193	1	2	162	57		1	ST segment depression,T-wave inversion	Anterior	Other	0			0			0			0			0			0			0		Current smoker	3	50
013-0091	Male	1	48	0	0	0	0	0	Typical	1	0	119	130	80	114	1	26.7299	2	3	173	80		1	ST segment elevation	Inferior	Sinus rhythm	1	2006	Medical Tx	1	2010	Oral agent	0			1	2006	PCI	0			0			0		Never smoker
013-0092	Male	1	77	1	1	1	1	0	Typical	1	0	119	120	70	144	1	23.9512	1	2	166	66		1	ST segment elevation	Anterior	Other	1	1995	Unk0wn	0			0			1	2003	PCI	1	2008	PCI	0			0		Never smoker
013-0093	Male	1	46	0	0	0	0	0	Typical	1	1	Other hospital	127	66	88	1	23.1834	1	2	170	67		1	ST segment elevation	Inferior,Lateral	Other	0			0			0			0			0			0			0		Current smoker	20	20
013-0095	Male	1	40	0	0	0	0	0	Typical	1	0	This hospital	133	83	77	2	23.8884	1	2	183	80		1	ST segment elevation,No change	Anterior	Sinus rhythm	0			1	2012	Unk0wn	1	2012	Unk0wn	0			0			0			0		Current smoker	5	20
013-0096	Male	1	91	1	1	1	1	1	Typical	0	0	Other hospital	140	80	80	1	20.0796	1	2	167	56		1	ST segment depression,T-wave inversion	Lateral	Sinus rhythm	0			0			0			0			0			0			0		Never smoker
013-0097	Female	2	67	1	1	0	0	0	Typical	1	0	This hospital	130	80	76	1	26.6667	2	3	150	60		1	No change	Undetermined	Sinus rhythm	0			0			0			1	2006	PCI	0			0			0		Never smoker
013-0098	Male	1	43	0	0	0	0	0	Typical	1	0	Other hospital	130	90	80	1	26.0617	2	3	173	78		1	No change	Undetermined	Sinus rhythm	0			0			0			0			0			0			0		Current smoker	20	25
013-0099	Male	1	53	0	0	0	0	0	Typical	1	1	This hospital	140	90	63	1	26.7299	2	3	173	80		1	No change	Undetermined	Sinus rhythm	1	2012	0	0			0			0			0			0			0		Never smoker
013-0100	Male	1	44	0	0	0	0	0	Typical	0	0	This hospital	150	80	81	1	24.677	2	2	166	68		1	T-wave inversion	Undetermined	Sinus rhythm	1	2012	Unk0wn	1	1998	Unk0wn	1	2012	Medical Tx	0			0			0			0		Current smoker	20	15
013-0101	Male	1	59	0	0	0	0	0	Typical	1	0	119	160	100	89	1	26.0617	2	3	173	78		1	ST segment elevation,ST segment depression	Anterior,Inferior	Sinus rhythm	0			0			0			0			1	1992	0	0			0		Current smoker	40	40
013-0102	Male	1	66	1	1	0	0	0	Typical	0	0	Other hospital	118	79	100	1	26.5731	2	3	168	75		1	ST segment elevation	Inferior	Sinus rhythm	1	2002	Medical Tx	0			0			0			0			0			0		Never smoker
013-0103	Male	1	54	0	0	0	0	0	Typical	1	0	This hospital	130	80	88	1	25.6055	2	3	170	74		1	ST segment elevation	Anterior	Sinus rhythm	0			1	2009	Unk0wn	0			0			0			0			0		Current smoker	20	30
013-0104	Male	1	51	0	0	0	0	0	Typical	1	0	This hospital	170	100	66	1	22.0386	1	2	165	60		1	ST segment elevation	Inferior	Sinus rhythm	1		Medical Tx	0			0			0			0			0			0		Current smoker	1	25
013-0105	Male	1	64	1	0	0	0	0	Typical	0	1	This hospital	152	89	72	1	22.3214	1	2	168	63		1	ST segment depression	Undetermined	Sinus rhythm	0			0			1		Medical Tx	0			0			0			0		Current smoker	40	30
013-0106	Male	1	56	0	0	0	0	0	Typical	0	0	This hospital	122	86	80	1	24.3141	1	2	166	67		1	No change	Inferior,Lateral	Sinus rhythm	1	2008	Medical Tx	0			0			0			0			0			0		Never smoker
013-0107	Female	2	69	1	1	0	0	0	Typical	1	0	This hospital	170	90	72	1	24.9199	2	2	159	63		1	T-wave inversion	Undetermined	Sinus rhythm	0			0			0			0			0			0			0		Never smoker
013-0108	Male	1	83	1	1	1	1	1	Typical	0	0	119	160	90	57	1	26.8386	2	3	158	67		1	T-wave inversion	Inferior,Lateral	Other	0			0			0			1	2009	PCI	0			0			0		Current smoker	20	50
013-0109	Male	1	47	0	0	0	0	0	Typical	0	0	This hospital	150	80	92	1	24.5675	2	2	170	71		1	ST segment elevation	Inferior	Sinus rhythm	0			0			0			0			1	2008	PCI	0			0		Current smoker	20	25
013-0110	Male	1	48	0	0	0	0	0	Typical	1	0	Other hospital	149	99	90	1	25.1808	2	3	176	78		1	ST segment elevation	Lateral	Sinus rhythm	0			0			0			0			0			0			0		Current smoker	20	30
013-0111	Male	1	50	0	0	0	0	0	Typical	1	1	119	150	110	71	1	26.9274	2	3	168	76		1	ST segment elevation	Anterior	Sinus rhythm	0			0			0			0			0			0			0		Current smoker	20	30
013-0112	Male	1	72	1	1	1	0	0	Typical	1	0	119	104	55	43	1	29.7578	3	3	170	86		1	ST segment elevation	Inferior	Other	1		Medical Tx	1		Unk0wn	0			0			0			0			0		Ex- smoker	20	50
013-0113	Male	1	61	1	0	0	0	0	Typical	1	0	This hospital	160	100	72	1	25.0762	2	3	161	65		1	ST segment elevation	Lateral	Sinus rhythm	0			1	2012	Oral agent	1	2006	Medical Tx	0			0			0			0		Current smoker	20	40
013-0114	Female	2	75	1	1	1	1	0	Typical	0	0	This hospital	100	60	66	1	23.3091	1	2	155	56		1	T-wave inversion	Lateral	Other	1	2002	Medical Tx	0			0			0			0			0			0		Never smoker
013-0115	Male	1	66	1	1	0	0	0	Typical	1	0	Other hospital	190	100	92	1	23.03	1	2	168	65		1	ST segment elevation	Anterior	Sinus rhythm	1		0	0			0			0			0			0			0		Ex- smoker	20	20
013-0116	Male	1	61	1	0	0	0	0	Typical	1	0	119	70	40	44	4	23.4375	1	2	160	60		1	ST segment elevation	Inferior	Sinus rhythm	1	1992	Medical Tx	0			0			0			0			0			0		Current smoker	20	40
013-0117	Female	2	84	1	1	1	1	1	Typical	1	0	Other hospital	137	78	90	1	22.8928	1	2	155	55		1	ST segment elevation	Anterior	Sinus rhythm	0			1	2012	Unk0wn	0			0			0			0			0		Never smoker
013-0118	Female	2	74	1	1	1	0	0	Typical	1	1	Other hospital	100	60	72	1	22.3133	1	2	157	55		1	T-wave inversion	Anterior	Sinus rhythm	0			0			0			0			0			0			0		Never smoker
013-0119	Male	1	81	1	1	1	1	1	Typical	1	1	Other hospital	100	60	78	1	25.7117	2	3	165	70		1	ST segment elevation,T-wave inversion	Anterior	Atrial fibrillation	0			1	2002	Oral agent	1	2012	Medical Tx	0			0			0			0		Never smoker
013-0120	Male	1	53	0	0	0	0	0	Typical	0	0	This hospital	131	79	97	1	25.9107	2	3	162	68		1	ST segment elevation	Lateral	Sinus rhythm	1	2008	Medical Tx	0			1	2012	Unk0wn	0			0			0			0		Never smoker
013-0121	Male	1	55	0	0	0	0	0	Typical	1	1	This hospital	110	70	90	1	22.6757	1	2	168	64		1	ST segment elevation	Inferior	Sinus rhythm	1	2011	Medical Tx	0			0			0			0			0			0		Never smoker
013-0122	Female	2	53	0	0	0	0	0	Typical	1	1	This hospital	144	87	100	1	30.7958	4	3	170	89		1	ST segment elevation	Anterior	Sinus rhythm	1	2012	Medical Tx	1	2012	0	0			0			0			0			0		Never smoker
013-0123	Male	1	50	0	0	0	0	0	Typical	1	0	This hospital	150	100	60	4	19.1512	1	2	171	56		1	ST segment elevation	Anterior	Sinus rhythm	1	2009	Medical Tx	0			0			0			0			0			0		Current smoker	20	38
013-0124	Female	2	79	1	1	1	1	0	Typical	0	0	This hospital	90	60	60	1	20.8889	1	2	150	47		1	LBBB	Undetermined	Sinus rhythm	1	1996	Medical Tx	1	1996	Unk0wn	0			1	2009	PCI	0			0			0		Never smoker
013-0125	Male	1	69	1	1	0	0	0	Typical	1	0	This hospital	105	71	105	3	27.0169	2	3	171	79		1	ST segment elevation	Anterior	Sinus rhythm	1	2007	Medical Tx	0			0			0			0			0			0		Never smoker
013-0127	Male	1	36	0	0	0	0	0	Typical	1	0	This hospital	110	60	70	1	29.7004	3	3	176	92		1	ST segment elevation	Anterior	Sinus rhythm	0			0			0			1	2005	PCI	0			0			0		Unknown
013-0128	Female	2	77	1	1	1	1	0	Typical	1	1	119	100	60	36	1	25.5588	2	3	157	63		1	ST segment elevation	Inferior	Sinus rhythm	1	1981	Unk0wn	1	2005	0	0			0			1	2005	Medical Tx	0			Infarction	Medical Tx	Never smoker
013-0129	Female	2	57	0	0	0	0	0	Typical	0	1	This hospital	103	67	58	1	19.7777	1	2	159	50		1	ST segment elevation	Inferior	2nd degree AV block,3rd degree AV block,Other	0			1	1999	Unk0wn	0			0			0			0			0		Never smoker
013-0130	Male	1	66	1	1	0	0	0	Typical	0	0	This hospital	163	109	103	1	23.1405	1	2	165	63		1	RBBB	Undetermined	Other	1		Medical Tx	0			0			0			0			0			0		Never smoker
013-0131	Male	1	72	1	1	1	0	0	Typical	0	0	Other hospital	140	80	100	1	24.4898	1	2	175	75		1	ST segment depression	Undetermined	Other	0			0			0			0			0			0			0		Current smoker	20	30
013-0132	Male	1	56	0	0	0	0	0	Typical	0	0	This hospital	130	73	86	1	25.2092	2	3	169	72		1	No change	Undetermined	Sinus rhythm	1		Medical Tx	1		Oral agent	0			0			0			0			0		Never smoker
013-0133	Female	2	74	1	1	1	0	0	Typical	0	0	119	110	70	84	1	26.9127	2	3	153	63		1	No change	Undetermined	Atrial fibrillation	1	1992	Medical Tx	1	1992	Unk0wn	0			0			0			0			TIA	Unknown	Never smoker
013-0134	Male	1	46	0	0	0	0	0	Typical	1	1	119	100	60	58	2	23.4236	1	2	164	63		1	No change	Undetermined	Other	1	2007	Medical Tx	0			0			0			1	2007	Medical Tx	0			0		Never smoker
013-0135	Male	1	62	1	0	0	0	0	Atypical	1	1	This hospital	150	90	66	1	27.968	3	3	167	78		1	ST segment elevation	Anterior	Other	0			0			0			0			0			0			0		Never smoker
013-0136	Male	1	55	0	0	0	0	0	Typical	1	0	Other hospital	140	90	74	1	24.7409	2	2	167	69		1	ST segment elevation	Anterior	Sinus rhythm	0			0			0			0			0			0			0		Current smoker	60	30
013-0137	Male	1	79	1	1	1	1	0	Typical	1	1	119	110	70	78	1	22.68	1	2	164	61		1	ST segment elevation	Anterior	Sinus rhythm	1	2007	Unk0wn	0			0			0			0			0			0		Ex- smoker	10	10
013-0138	Male	1	59	0	0	0	0	0	Typical	1	0	This hospital	130	90	106	1	21.551	1	2	175	66		1	ST segment elevation	Anterior	Sinus rhythm	0			0			0			0			0			0			0		Current smoker	40	40
013-0139	Male	1	65	1	1	0	0	0	Typical	1	0	This hospital	150	90	68	1	26.8136	2	3	165	73		1	ST segment elevation	Posterior,Lateral	Sinus rhythm	0			0			0			0			0			0			0		Ex- smoker	20	25
013-0140	Female	2	75	1	1	1	1	0	Typical	1	0	Other hospital	105	56	58	1	24.974	2	2	155	60		1	ST segment elevation,RBBB	Inferior	Sinus rhythm	1	2012	Unk0wn	0			0			0			0			0			0		Current smoker	20	40
013-0141	Female	2	77	1	1	1	1	0	Typical	1	1	Other hospital	130	80	72	1	22.3133	1	2	157	55		1	T-wave inversion	Undetermined	Sinus rhythm	0			0			0			0			0			0			0		Never smoker
013-0142	Male	1	61	1	0	0	0	0	Typical	1	0	This hospital	130	90	84	1							1	No change	Undetermined	Sinus rhythm	1	2002	Medical Tx	0			0			0			0			0			0		Current smoker	20	40
013-0143	Female	2	52	0	0	0	0	0	Typical	1	0	119	100	60	64	1	28.2284	3	3	163	75		1	ST segment elevation,T-wave inversion	Inferior	Sinus rhythm	0			0			0			0			0			0			0		Never smoker
013-0144	Male	1	42	0	0	0	0	0	Typical	1	0	Other hospital	129	87	86	2	23.3887	1	2	173	70		1	ST segment elevation	Inferior	Other	0			0			0			0			0			0			0		Current smoker	20	20
013-0145	Male	1	59	0	0	0	0	0	Typical	1	0	119	87	36	33	4	24.6094	2	2	160	63		1	ST segment elevation,T-wave inversion	Inferior	Other	1	2013	Medical Tx	0			0			1	2008	PCI	0			0			0		Current smoker	60	40
013-0146	Male	1	72	1	1	1	0	0	Typical	1	0	Other hospital	140	90	72	1	23.8751	1	2	165	65		1	ST segment depression,T-wave inversion	Lateral	Sinus rhythm	1	2008	Medical Tx	0			0			0			0			0			0		Never smoker
013-0147	Male	1	58	0	0	0	0	0	Typical	1	0	119	90	50	78	4	27.6817	3	3	170	80		1	ST segment elevation	Inferior	Sinus rhythm	1	2007	Unk0wn	0			0			0			0			0			0		Current smoker	20	30
013-0148	Male	1	52	0	0	0	0	0	Typical	1	1	This hospital	141	84	68	1	25.5593	2	3	169	73		1	No change	Undetermined	Sinus rhythm	0			1	2001	Unk0wn	0			0			0			0			0		Current smoker	20	30
013-0149	Male	1	42	0	0	0	0	0	Typical	1	1	119	110	70	68	1	24.2215	1	2	170	70		1	No change	Undetermined	Sinus rhythm	0			0			1	2011	Unk0wn	0			0			0			0		Ex- smoker	20	20
013-0150	Female	2	53	0	0	0	0	0	Typical	1	1	This hospital	52	42	42	4	22.3081	1	2	164	60		1	ST segment elevation	Inferior	Other	0			0			0			1	2008	PCI	0			0			0		Never smoker
013-0151	Male	1	72	1	1	1	0	0	Typical	1	1	119	130	80	68	1	25.9516	2	3	170	75		1	ST segment elevation	Anterior	Sinus rhythm	1	1990	Medical Tx	1	1986	Unk0wn	0			1	2010	PCI	0			0			0		Ex- smoker	20	20
013-0152	Female	2	71	1	1	1	0	0	Typical	1	1	This hospital	140	80	76	1	24.0346	1	2	158	60		1	T-wave inversion	Anterior	Sinus rhythm	1	1999	Unk0wn	1	2004	Oral agent	0			1	2005	PCI	0			0			0		Never smoker
013-0153	Male	1	53	0	0	0	0	0	Typical	1	1	Other hospital	150	93	102	2	21.3039	1	2	165	58		1	ST segment elevation,ST segment depression	Anterior,Lateral	Other	0			0			0			0			0			0			0		Current smoker	20	30
013-0154	Female	2	60	1	0	0	0	0	Typical	1	0	This hospital	163	93	116	1	23.3355	1	2	163	62		1	T-wave inversion	Lateral	Sinus rhythm	1	2009	Medical Tx	0			0			1	2009	PCI	0			0			0		Never smoker
013-0155	Male	1	50	0	0	0	0	0	Typical	1	0	Other hospital	140	80	88	1	22.9854	1	2	172	68		1	ST segment elevation	Anterior,Lateral	Sinus rhythm	0			0			0			0			0			0			0		Current smoker	20	30
013-0156	Female	2	54	0	0	0	0	0	Typical	1	0	This hospital	90	60	92	1	24.2424	1	2	165	66		1	ST segment elevation	Inferior	Sinus rhythm	0			0			0			0			0			0			0		Current smoker	40	30
013-0157	Male	1	32	0	0	0	0	0	Typical	1	0	This hospital	131	78	88	1	30.0712	3	3	173	90		1	ST segment elevation	Undetermined	Sinus rhythm	0			0			0			0			0			0			0		Current smoker	20	15
013-0159	Male	1	75	1	1	1	1	0	Typical	1	0	This hospital	110	70	80	1	21.1927	1	2	164	57		1	No change	Undetermined	Sinus rhythm	0			0			0			0			0			0			0		Never smoker
013-0160	Female	2	74	1	1	1	0	0	Typical	1	0	119	150	80	88	3	27.9155	3	3	165	76		1	ST segment elevation	Anterior	Other	1	2001	Medical Tx	0			0			0			0			0			0		Never smoker
013-0161	Male	1	56	0	0	0	0	0	Typical	1	1	Other hospital	120	80	84	2	19.2672	1	2	172	57		1	T-wave inversion	Inferior	Sinus rhythm	0			1	2013	Insulin	0			0			0			0			0		Current smoker	20	35
013-0162	Male	1	68	1	1	0	0	0	Typical	1	0	119	70	40	48	4							1	ST segment elevation	Inferior	Sinus rhythm	0			0			0			0			0			0			0		Ex- smoker	10	47
013-0163	Female	2	54	0	0	0	0	0	Typical	1	0	Other hospital	160	90	62	1	27.102	3	3	175	83		1	ST segment elevation	Inferior	Other	1	2001	Medical Tx	1	2001	Oral agent	0			0			0			0			0		Never smoker
013-0164	Male	1	53	0	0	0	0	0	Typical	1	0	This hospital	130	80	64	1	24.7252	2	2	173	74		1	T-wave inversion	Inferior	Other	0			0			1	2009	Medical Tx	0			0			0			0		Never smoker
013-0165	Female	2	70	1	1	1	0	0	Typical	1	1	Other hospital	135	90	64	2	22.6562	1	2	160	58		1	T-wave inversion	Lateral	Sinus rhythm	1		Medical Tx	1		Oral agent	0			0			0			0			0		Current smoker	10	40
013-0166	Female	2	77	1	1	1	1	0	Typical	1	1	Other hospital	135	73	98	1	22.6003	1	2	156	55		1	ST segment elevation	Inferior	Sinus rhythm	1		Medical Tx	0			0			0			0			0			0		Never smoker
013-0167	Male	1	51	0	0	0	0	0	Typical	1	1	119	130	80	60	1	25.8166	2	3	167	72		1	No change	Undetermined	Other	0			0			0			0			0			0			0		Never smoker
013-0168	Male	1	53	0	0	0	0	0	Typical	1	0	This hospital	160	110	68	1	22.9854	1	2	172	68		1	ST segment elevation	Anterior	Sinus rhythm	0			0			0			0			0			0			0		Current smoker	20	30
013-0169	Female	2	73	1	1	1	0	0	Typical	1	1	This hospital	129	64	16	1							1	ST segment elevation	Lateral	Sinus rhythm	1		Medical Tx	0			0			0			0			0			0		Never smoker
013-0170	Male	1	65	1	1	0	0	0	Typical	1	0	119	160	100	136	4							1	ST segment elevation	Inferior	Other	0			0			0			0			0			0			0		Current smoker	20	40
013-0171	Male	1	56	0	0	0	0	0	Typical	1	0	This hospital	110	70	92	1	24.7409	2	2	167	69		1	No change	Undetermined	Sinus rhythm	1		Medical Tx	0			0			0			0			0			0		Current smoker	30	43
013-0172	Male	1	56	0	0	0	0	0	Typical	1	0	119	120	70	112	2	25.6896	2	3	172	76		1	ST segment elevation	Anterior	Sinus rhythm	0			0			0			0			0			0			0		Current smoker	20	30
013-0173	Male	1	57	0	0	0	0	0	Typical	1	0	119	150	80	74	1	27.7743	3	3	178	88		1	ST segment elevation	Undetermined	Sinus rhythm	0			0			0			0			0			0			0		Never smoker
013-0174	Male	1	46	0	0	0	0	0	Typical	1	0	119	136	81	66	1	29.0688	3	3	171	85		1	ST segment elevation	Inferior	Sinus rhythm	0			0			0			1	2003	Medical Tx	0			0			0		Current smoker	20	26
013-0175	Female	2	70	1	1	1	0	0	Typical	0	0	Other hospital	73	41	108	4	24.9989	2	2	151	57		1	ST segment elevation,ST segment depression	Inferior	Atrial fibrillation	1	1983	Medical Tx	1	1983	Oral agent	0			0			0			0			0		Never smoker
013-0176	Male	1	74	1	1	1	0	0	Typical	1	1	This hospital	160	100	64	1	23.6244	1	2	162	62		1	ST segment elevation	Anterior	Sinus rhythm	0			0			0			0			0			0			0		Ex- smoker	20	30
013-0177	Female	2	76	1	1	1	1	0	Typical	1	0	This hospital	140	80	64	1	21.0962	1	2	157	52		1	No change	Undetermined	Sinus rhythm	1		Medical Tx	0			0			0			0			0			0		Never smoker
013-0178	Male	1	78	1	1	1	1	0	Typical	1	0	This hospital	85	49	60	4	22.9819	1	2	177	72		1	No change	Undetermined	Sinus rhythm	0			0			0			0			0			0			Infarction	Unknown	Ex- smoker	20	40
013-0179	Male	1	69	1	1	0	0	0	Typical	1	1	This hospital	120	80	80	1	25.3906	2	3	160	65		1	ST segment depression	Lateral	Sinus rhythm	0			0			0			1	1996	PCI	0			0			0		Never smoker
013-0180	Female	2	79	1	1	1	1	0	Typical	1	0	This hospital	140	80	46	1	17.7778	1	1	150	40		0				0			0			0			0			0			0			0		Never smoker
013-0181	Male	1	51	0	0	0	0	0	Typical	0	0	119	130	70	78	1	24.4418	1	2	174	74		1	ST segment elevation	Lateral	Sinus rhythm	0			0			1	2013	Unk0wn	0			0			0			0		Current smoker	20	25
013-0182	Male	1	65	1	1	0	0	0	Typical	1	0	This hospital	124	85	62	1	23.2335	1	2	158	58		1	ST segment elevation	Inferior,Posterior	Sinus rhythm	0			0			0			0			0			0			0		Current smoker	20	30
013-0183	Male	1	78	1	1	1	1	0	Typical	1	0	119	104	81	84	1	25.2595	2	3	170	73		1	ST segment depression	Undetermined	Other	0			0			0			0			0			0			0		Never smoker
013-0184	Male	1	55	0	0	0	0	0	Typical	0	0	119	110	70	88	1	22.5827	1	2	163	60		1	ST segment elevation	Anterior	Sinus rhythm	0			1	2013	Unk0wn	0			0			0			0			0		Never smoker
013-0185	Male	1	53	0	0	0	0	0	Typical	0	1	This hospital	130	83	97	1	30.4218	4	3	172	90		1	T-wave inversion	Inferior,Lateral	Other	1	2008	Medical Tx	0			0			0			0			0			0		Current smoker	30	30
013-0186	Male	1	59	0	0	0	0	0	Typical	0	0	119	84	58	68	4	28.3266	3	3	167	79		1	ST segment elevation	Undetermined	Sinus rhythm	1	2013	Unk0wn	0			1	2013	Unk0wn	1	2006	PCI	0			0			0		Current smoker	20	5
013-0187	Male	1	68	1	1	0	0	0	Typical	0	1	This hospital	150	90	66	1							1	No change	Undetermined	Other	1	1993	Medical Tx	1	1993	Unk0wn	0			0			1	2007	PCI	0			0		Ex- smoker	20	41
013-0188	Male	1	61	1	0	0	0	0	Typical	0	1	119	130	80	78	1	24.3496	1	2	153	57		1	No change	Undetermined	Sinus rhythm	0			0			0			0			0			0			Infarction	Medical Tx	Never smoker
013-0189	Female	2	86	1	1	1	1	1	Typical	0	1	Other hospital	103	68	80	1							1	T-wave inversion	Undetermined	Sinus rhythm	0			0			0			0			0			0			0		Never smoker
013-0190	Male	1	51	0	0	0	0	0	Typical	0	0	This hospital	110	60	84	1	26.7036	2	3	172	79		1	ST segment elevation,RBBB	Anterior,Lateral	Sinus rhythm	1	1998	Medical Tx	0			0			1	1998	PCI	0			0			0		Never smoker
013-0191	Female	2	70	1	1	1	0	0	Typical	0	1	This hospital	160	80	80	1	21.3333	1	2	150	48		1	ST segment elevation	Anterior	Sinus rhythm	0			0			0			1	2013	PCI	0			0			0		Never smoker
013-0192	Male	1	35	0	0	0	0	0	Typical	0	1	119	80	40	78	4	27.3982	3	3	173	82		1	T-wave inversion,No change	Inferior,Posterior	Sinus rhythm	1	2013	Medical Tx	0			0			0			0			0			0		Current smoker	10	15
013-0193	Male	1	46	0	0	0	0	0	Typical	0	0	This hospital	150	80	76	1	24.2587	1	2	177	76		1	ST segment elevation	Anterior	Sinus rhythm	1	2003	Medical Tx	0			0			0			0			0			0		Current smoker	20	25
013-0194	Female	2	76	1	1	1	1	0	Typical	0	1	Other hospital	140	70	72	4	26.4855	2	3	153	62		1	ST segment elevation,T-wave inversion	Inferior	Sinus rhythm	1	2014	Medical Tx	0			1	2014	Medical Tx	0			0			0			0		Never smoker
013-0195	Female	2	79	1	1	1	1	0	Typical	0	0	119	70	50	41	4	20.0288	1	2	158	50		1	ST segment elevation	Inferior	Other	1	2012	Medical Tx	0			0			0			0			0			0		Never smoker
013-0196	Male	1	46	0	0	0	0	0	Typical	0	1	This hospital	160	108	92	1	26.079	2	3	165	71		1	ST segment elevation	Inferior	Sinus rhythm	1	1996	0	0			0			0			0			0			0		Never smoker
013-0197	Female	2	63	1	0	0	0	0	Typical	0	1	This hospital	120	80	70	1	22.4323	1	2	158	56		1	No change	Undetermined	Sinus rhythm	1	2003	Medical Tx	1	1989	Oral agent	0			0			0			0			0		Never smoker
013-0198	Male	1	73	1	1	1	0	0	Typical	0	0	This hospital	156	91	77	1	26.3958	2	3	173	79		1	ST segment elevation	Anterior	Sinus rhythm	1	2011	Medical Tx	0			0			0			0			0			0		Never smoker
013-0199	Female	2	73	1	1	1	0	0	Typical	0	1	This hospital	200	80	74	1	18.6667	1	2	150	42		1	ST segment elevation	Anterior	Other	0			0			0			0			0			0			0		Never smoker
013-0200	Male	1	65	1	1	0	0	0	Typical	0	0	This hospital	173	69	79	1	24.2187	1	2	160	62		1	ST segment elevation	Anterior	Sinus rhythm	1	2004	Medical Tx	0			0			0			0			0			0		Current smoker	7	10
013-0201	Male	1	55	0	0	0	0	0	Typical	0	0	This hospital	110	70	110	1	23.6652	1	2	167	66		1	ST segment elevation,ST segment depression	Anterior	Sinus rhythm	1	2013	Medical Tx	1	2013	Oral agent	0			0			0			0			0		Current smoker	10	25
013-0202	Female	2	60	1	0	0	0	0	Typical	0	1	This hospital	115	70	68	1	22.4766	1	2	155	54		1	T-wave inversion	Anterior,Lateral	Sinus rhythm	1	2003	0	0			0			0			0			0			0		Never smoker
013-0203	Female	2	70	1	1	1	0	0	Typical	0	0	This hospital	140	70	60	1	25.0657	2	3	156	61		1	ST segment elevation	Inferior	Sinus rhythm	1		Medical Tx	0			0			0			0			0			0		Never smoker
013-0204	Male	1	60	1	0	0	0	0	Typical	0	1	119	80	50	88	4	19.4674	1	2	165	53		1	ST segment elevation	Anterior	Sinus rhythm	0			0			0			0			0			0			0		Current smoker	40	40
013-0205	Male	1	57	0	0	0	0	0	Typical	0	1	119	130	80	65	1	24.2123	1	2	176	75		1	ST segment elevation,Q wave,T-wave inversion	Anterior	Sinus rhythm	1	2009	Medical Tx	1	2009	Oral agent	0			0			0			0			0		Current smoker	20	30
013-0206	Male	1	57	0	0	0	0	0	Typical	0	1	This hospital	159	98	78	1	24.623	2	2	171	72		1	ST segment elevation	Inferior	Sinus rhythm	0			0			0			0			0			0			0		Current smoker	10	30
013-0207	Female	2	64	1	0	0	0	0	Atypical	0	0	This hospital	120	80	80	1	21.4286	1	2	140	42		1	ST segment depression	Inferior	Sinus rhythm	0			1	1976	Oral agent	0			0			0			0			0		Never smoker
013-0208	Male	1	71	1	1	1	0	0	Typical	0	1	Other hospital	152	79	77	1	25.7117	2	3	165	70		1	ST segment elevation	Anterior	Sinus rhythm	1	1973	Medical Tx	0			0			0			1	2012	Medical Tx	0			TIA	No	Ex- smoker	20	10
013-0209	Male	1	52	0	0	0	0	0	Typical	0	0	119	124	89	98	1	22.8374	1	2	170	66		1	ST segment elevation	Anterior,Inferior,Undetermined	Sinus rhythm	0			1	2009	Oral agent	0			0			0			0			0		Current smoker	60	30
013-0210	Male	1	53	0	0	0	0	0	Typical	0	1	This hospital	140	90	76	1	23.1837	1	2	175	71		1	ST segment elevation	Anterior	Sinus rhythm	0			0			0			0			1	2014	0	0			0		Current smoker	20	30
013-0211	Male	1	55	0	0	0	0	0	Typical	0	1	This hospital	120	80	72	1	21.9671	1	2	168	62		1	No change	Lateral	Sinus rhythm	0			0			0			0			1	2014	0	0			0		Current smoker	40	30
013-0212	Male	1	45	0	0	0	0	0	Typical	0	1	This hospital	142	91	94	1	27.6817	3	3	170	80		1	No change	Inferior	Sinus rhythm	0			0			0			0			0			0			0		Current smoker	20	30
013-0213	Male	1	65	1	1	0	0	0	Typical	0	1	119	128	76	78	1	23.5294	1	2	170	68		1	ST segment elevation	Anterior	Sinus rhythm	0			0			0			0			0			0			0		Current smoker	10	40
013-0214	Male	1	63	1	0	0	0	0	Typical	0	1	This hospital	119	76	90	3	24.0882	1	2	163	64		1	ST segment elevation	Inferior	Sinus rhythm	1	2003	Medical Tx	1	2003	Oral agent	0			0			0			0			0		Never smoker
013-0215	Female	2	66	1	1	0	0	0	Typical	0	1	Other hospital	150	80	82	1					60		1	ST segment elevation,T-wave inversion	Anterior	Sinus rhythm	1	2003	Medical Tx	1	2003	Oral agent	0			0			0			0			0		Never smoker
013-0216	Male	1	52	0	0	0	0	0	Typical	0	1	119	116	54	52	1	23.7812	1	2	174	72		1	No change	Undetermined	Sinus rhythm	0			0			0			0			0			0			0		Current smoker	30	30
013-0217	Male	1	52	0	0	0	0	0	Typical	0	1	119	100	60	51	1	26.5338	2	3	167	74		1	ST segment elevation	Anterior,Inferior	Other	0			0			0			0			0			0			0		Never smoker
013-0218	Male	1	64	1	0	0	0	0	Typical	1	1	Other hospital	120	70	74	1	23.1481	1	2	180	75		1	ST segment depression	Inferior	Sinus rhythm	1	2003	Medical Tx	1	2003	Oral agent	0			0			0			0			TIA	No	Current smoker	20	40
013-0219	Male	1	50	0	0	0	0	0	Typical	0	1	Other hospital	111	68	80	1	26.9896	2	3	170	78		1	ST segment elevation,T-wave inversion,LBBB	Inferior	Sinus rhythm	0			0			0			0			0			0			0		Current smoker	40	30
013-0220	Male	1	64	1	0	0	0	0	Typical	0	0	119	100	60	60	1	23.7118	1	2	163	63		1	ST segment elevation	Inferior	Sinus rhythm	0			0			0			0			0			0			0		Never smoker
013-0221	Male	1	55	0	0	0	0	0	Typical	0	0	This hospital	126	93	91	1	28.7197	3	3	170	83		1	ST segment elevation	Anterior	Sinus rhythm	0			0			0			0			0			0			0		Never smoker
013-0222	Male	1	49	0	0	0	0	0	Typical	0	0	This hospital	100	60	76	1	27.6817	3	3	170	80		1	ST segment elevation	Anterior	Sinus rhythm	0			0			0			0			0			0			0		Current smoker	20	30
013-0223	Female	2	78	1	1	1	1	0	Typical	0	0	119	90	60	56	1	19.5556	1	2	150	44		1	ST segment elevation,ST segment depression	Anterior	Sinus rhythm	1	2010	0	0			0			0			0			0			0		Never smoker
013-0224	Male	1	37	0	0	0	0	0	Typical	0	1	This hospital	140	80	68	1	24.9649	2	2	171	73		1	RBBB,No change	Anterior	Sinus rhythm	1		Medical Tx	0			0			0			0			0			0		Current smoker	6	20
013-0225	Male	1	64	1	0	0	0	0	Typical	0	0	This hospital	130	70	60	1	28.0557	3	3	172	83		1	ST segment elevation,T-wave inversion	Lateral	Sinus rhythm	0			0			0			0			0			0			0		Ex- smoker	2	30
013-0226	Male	1	54	0	0	0	0	0	Typical	0	1	This hospital	100	60	86	1	27.1809	3	3	165	74		1	ST segment elevation	Inferior	Sinus rhythm	1	2008	Medical Tx	1	2008	Oral agent	0			0			0			0			0		Current smoker	20	25
013-0227	Male	1	47	0	0	0	0	0	Typical	0	1	Other hospital	130	80	92	1	25.9516	2	3	170	75		1	T-wave inversion	Anterior,Undetermined	Sinus rhythm	0			0			0			0			0			0			0		Current smoker	20	25
013-0228	Male	1	77	1	1	1	1	0	Atypical	0	1	Other hospital	140	90	136	3	24.0346	1	2	158	60		1	No change	Inferior	Sinus rhythm	0			1	2009	Oral agent	0			0			0			0			0		Never smoker
013-0229	Male	1	59	0	0	0	0	0	Typical	0	1	This hospital	170	120	64	1	25.6489	2	3	171	75		1	LBBB	Undetermined	Sinus rhythm	0			0			0			1	2005	Medical Tx	0			0			0		Never smoker
013-0230	Male	1	65	1	1	0	0	0	Typical	0	1	This hospital	160	80	136	2	28.3447	3	3	168	80		1	ST segment elevation	Anterior	Atrial fibrillation	0			1	1998	Oral agent	0			0			0			0			0		Never smoker
013-0231	Male	1	54	0	0	0	0	0	Typical	0	1	This hospital	188	83	90	1	26.1066	2	3	159	66		1	No change	Anterior	Sinus rhythm	0			0			0			0			0			0			0		Never smoker
013-0232	Male	1	59	0	0	0	0	0	Typical	0	1	This hospital	120	80	78	1	23.03	1	2	168	65		1	ST segment elevation,LBBB	Anterior	Sinus rhythm	0			0			0			0			0			0			0		Ex- smoker	20	30
013-0233	Female	2	78	1	1	1	1	0	Typical	0	1	This hospital	128	74	66	1	22.6667	1	2	150	51		1	ST segment elevation	Anterior	Sinus rhythm	1		Medical Tx	0			0			0			0			0			0		Never smoker
013-0234	Male	1	64	1	0	0	0	0	Typical	0	1	This hospital	150	90	92	1	27.3982	3	3	173	82		1	ST segment elevation	Inferior	Sinus rhythm	1	2003	Medical Tx	0			0			0			0			0			0		Never smoker
013-0235	Male	1	75	1	1	1	1	0	Typical	0	1	This hospital	150	80	88	1	22.0386	1	2	165	60		1	ST segment elevation	Anterior	Sinus rhythm	1	1984	Medical Tx	0			0			0			0			0			0		Current smoker	20	50
013-0236	Male	1	41	0	0	0	0	0	Typical	0	0	119	130	70	88	1	22.46	1	2	174	68		1	ST segment elevation	Anterior,Lateral	Sinus rhythm	1	2013	Medical Tx	0			0			0			0			0			0		Current smoker	20	20
013-0237	Female	2	68	1	1	0	0	0	Atypical	0	0	119	175	68	96	1	27.4714	3	3	155	66		1	ST segment elevation	Inferior	Sinus rhythm	1	1993	Medical Tx	1	1993	Oral agent	0			0			0			0			Infarction	No	Never smoker
013-0238	Male	1	59	0	0	0	0	0	Typical	0	1	This hospital	138	90	77	1	26.3958	2	3	173	79		1	No change	Undetermined	Sinus rhythm	0			0			0			0			0			0			0		Current smoker	20	30
013-0239	Female	2	57	0	0	0	0	0	Typical	0	1	119	110	70	69	1	22.8928	1	2	155	55		1	ST segment elevation	Anterior	Sinus rhythm	0			0			0			0			0			0			0		Never smoker
013-0240	Female	2	49	0	0	0	0	0	Typical	0	1	119	131	77	68	1	22.2656	1	2	160	57		1	ST segment elevation	Undetermined	Sinus rhythm	1	2011	Medical Tx	0			0			0			0			0			0		Never smoker
013-0241	Male	1	56	0	0	0	0	0	Typical	0	1	119	130	70	76	1	23.7118	1	2	163	63		1	ST segment elevation	Anterior	Sinus rhythm	0			0			0			0			0			0			0		Never smoker
013-0242	Male	1	81	1	1	1	1	1	Typical	0	1	Other hospital	140	70	76	1	24.8358	2	2	158	62		1	ST segment depression,RBBB	Anterior	Sinus rhythm	1	2009	Medical Tx	0			0			0			0			0			0		Ex- smoker	20	40
013-0243	Male	1	59	0	0	0	0	0	Typical	0	1	119	120	80	84	1	20.0796	1	2	167	56		1	ST segment elevation	Lateral	Sinus rhythm	0			0			0			0			0			0			0		Current smoker	20	40
013-0244	Male	1	51	0	0	0	0	0	Typical	0	1	This hospital	119	72	60	1	24.1633	1	2	175	74		1	No change	Undetermined	Sinus rhythm	1	2004	Medical Tx	1	2011	Oral agent	0			0			1	2004	Medical Tx	0			0		Never smoker
013-0245	Male	1	61	1	0	0	0	0	Typical	1	1	119	100	60	76	1	22.2291	1	2	171	65		1	ST segment elevation	Inferior	Sinus rhythm	1	2013	Medical Tx	0			0			0			0			0			0		Current smoker	20	30
013-0246	Male	1	43	0	0	0	0	0	Typical	0	1	This hospital	177	116	95	1	23.1405	1	2	165	63		1	ST segment elevation	Anterior,Inferior	Sinus rhythm	0			0			0			0			0			0			0		Current smoker	20	10
013-0247	Male	1	71	1	1	1	0	0	Typical	0	1	This hospital	160	90	86	2	25.5937	2	3	163	68		1	ST segment elevation	Anterior	Sinus rhythm	1	2010	Medical Tx	1	2010	0	0			0			0			0			0		Never smoker
013-0249	Male	1	49	0	0	0	0	0	Typical	0	1	119	132	78	72	1	27.6817	3	3	170	80		1	ST segment elevation	Inferior	Sinus rhythm	0			0			0			0			0			0			0		Current smoker	20	30
013-0250	Male	1	56	0	0	0	0	0	Typical	0	0	This hospital	145	97	77	1	23.9395	1	2	177	75		1	ST segment elevation	Anterior	Sinus rhythm	0			0			0			0			0			0			0		Never smoker
013-0251	Male	1	67	1	1	0	0	0	Typical	0	0	119	147	84	67	1	27.1809	3	3	165	74		1	ST segment elevation	Anterior	Sinus rhythm	0			0			0			0			0			0			0		Current smoker	20	40
013-0252	Male	1	47	0	0	0	0	0	Atypical	0	0	This hospital	230	68	70	1	23.8087	1	2	169	68		1	No change	Inferior	Sinus rhythm	0			0			0			0			0			0			0		Current smoker	20	30
013-0253	Female	2	91	1	1	1	1	1	Typical	0	1	119	95	81	96	2							1	ST segment elevation,RBBB	Inferior,Lateral	Sinus rhythm	1	2009	Medical Tx	0			0			0			0			0			0		Never smoker
013-0254	Female	2	79	1	1	1	1	0	Typical	0	1	Other hospital	90	60	89	4	20.8117	1	2	155	50		1	ST segment elevation	Anterior	Sinus rhythm	1	2003	Medical Tx	0			0			0			0			0			0		Never smoker
013-0255	Male	1	61	1	0	0	0	0	Typical	0	1	This hospital	163	87	84	2	30.8365	4	3	167	86		1	ST segment elevation	Inferior	Sinus rhythm	1	1998	Medical Tx	1	1998	Insulin	0			1	2010	Medical Tx	0			0			0		Ex- smoker	40	20
013-0256	Male	1	39	0	0	0	0	0	Typical	0	1	This hospital	125	79	70	1	32.1463	4	3	179	103		1	ST segment elevation	Anterior,Lateral	Sinus rhythm	0			0			0			0			0			0			0		Current smoker	20	20
013-0257	Male	1	72	1	1	1	0	0	Typical	0	1	119	140	80	68	4	22.4059	1	2	165	61		1	ST segment elevation	Anterior	Sinus rhythm	1	2013	Medical Tx	0			0			0			0			0			0		Never smoker
013-0258	Male	1	75	1	1	1	1	0	Typical	0	1	This hospital	133	74	60	1	21.2585	1	2	168	60		1	ST segment elevation	Inferior	Other	1	1998	Medical Tx	0			0			0			0			0			0		Ex- smoker	20	50
013-0259	Male	1	47	0	0	0	0	0	Typical	1	1	This hospital	127	71	78	1	26.1752	2	3	167	73		1	ST segment elevation	Inferior,Undetermined	Sinus rhythm	0			0			0			0			0			0			0		Ex- smoker	10	10
013-0260	Male	1	63	1	0	0	0	0	Typical	0	1	Other hospital	131	84	88	1	31.5886	4	3	165	86		1	ST segment elevation	Anterior,Lateral	Sinus rhythm	1	1993	Medical Tx	0			0			0			0			0			0		Ex- smoker	40	20
013-0261	Male	1	57	0	0	0	0	0	Typical	0	1	119	160	100	20	4	23.3887	1	2	173	70		1	ST segment elevation,LBBB	Posterior	Sinus rhythm	1	2008	Medical Tx	1	2007	Oral agent	0			0			1	2008	Medical Tx	0			0		Never smoker
013-0262	Male	1	74	1	1	1	0	0	Typical	0	1	119	50	30	86	4	24.2215	1	2	170	70		1	ST segment elevation	Anterior	Atrial fibrillation	1	2003	Medical Tx	0			0			1	2003	0	0			0			0		Current smoker	20	40
013-0263	Male	1	55	0	0	0	0	0	Typical	0	1	This hospital	114	78	70	1	24.2215	1	2	170	70		1	T-wave inversion	Anterior	Sinus rhythm	0			0			0			0			0			0			0		Current smoker	20	30
013-0264	Male	1	62	1	0	0	0	0	Typical	0	0	This hospital	122	81	71	1	22.6757	1	2	168	64		1	T-wave inversion	Anterior	Sinus rhythm	0			0			0			0			0			0			0		Current smoker	10	30
013-0265	Male	1	65	1	1	0	0	0	Typical	0	1	119	160	100	86	1	21.2585	1	2	168	60		1	LBBB	Undetermined	Wide QRS tachycardia,Other	1	2012	Medical Tx	1	2012	Oral agent	0			1	2012	PCI	1	2012	Medical Tx	0			0		Current smoker	20	45
013-0266	Male	1	72	1	1	1	0	0	Typical	0	1	Other hospital	150	90	61	1	21.7784	1	2	156	53		1	ST segment elevation	Lateral	Sinus rhythm	0			0			0			0			0			0			0		Current smoker	10	50
013-0267	Female	2	85	1	1	1	1	1	Typical	0	1	This hospital	120	70	66	1	27.1106	3	3	145	57		1	ST segment depression	Inferior,Posterior	Sinus rhythm	1		Medical Tx	0			0			0			0			0			0		Never smoker
013-0268	Female	2	79	1	1	1	1	0	Typical	1	1	Other hospital	130	70	88	1					55		1	ST segment elevation,T-wave inversion	Anterior	Sinus rhythm	1	1994	Medical Tx	0			0			0			1	2002	Medical Tx	0			0		Never smoker
013-0269	Male	1	52	0	0	0	0	0	Typical	0	1	This hospital	100	60	60	1	25.8264	2	3	176	80		1	ST segment depression	Inferior	Sinus rhythm	1	2004	Medical Tx	0			0			0			0			0			0		Current smoker	30	40
013-0270	Male	1	53	0	0	0	0	0	Typical	0	1	Other hospital	120	80	95	1	24.4418	1	2	174	74		1	No change	Undetermined	Sinus rhythm	0			0			0			0			0			0			0		Current smoker	20	10
013-0271	Male	1	86	1	1	1	1	1	Typical	0	1	This hospital	139	80	88	2	19.6167	1	2	141	39		1	ST segment elevation	Undetermined	Sinus rhythm	0			0			0			1		PCI	0			0			0		Never smoker
013-0272	Male	1	61	1	0	0	0	0	Typical	0	1	This hospital	140	80	64	1	22.6562	1	2	160	58		1	ST segment elevation	Lateral	Sinus rhythm	0			0			0			0			0			0			0		Current smoker	30	40
013-0273	Female	2	92	1	1	1	1	1	Typical	1	1	119	110	70	110	2	22.3703	1	2	148	49		1	Q wave,No change	Lateral	Atrial fibrillation	1	1999	Medical Tx	0			0			0			0			0			0		Never smoker
013-0274	Male	1	57	0	0	0	0	0	Atypical	0	0	Other hospital	60	0	82	4				175			1	ST segment elevation	Posterior,Lateral	Sinus rhythm	0			0			0			0			0			0			Bleeding	Medical Tx	Never smoker
013-0275	Male	1	40	0	0	0	0	0	Typical	0	1	This hospital	150	90	94	1	26.5118	2	3	178	84		1	ST segment elevation	Anterior	Sinus rhythm	1	2004	Medical Tx	1	2008	Insulin	0			0			0			0			0		Ex- smoker	10	14
013-0276	Male	1	76	1	1	1	1	0	Typical	0	1	119	160	90	86	1	19.3792	1	2	173	58		1	No change	Undetermined	Other	1	2010	Medical Tx	0			0			0			0			0			0		Never smoker
013-0277	Male	1	61	1	0	0	0	0	Typical	0	1	119	100	60	112	4	24.2215	1	2	170	70		1	No change	Undetermined	Other	0			0			0			0			1		Unk0wn	0			0		Never smoker
013-0278	Male	1	45	0	0	0	0	0	Typical	0	1	Other hospital	100	70	68	1	24.2123	1	2	176	75		1	ST segment elevation	Inferior	Sinus rhythm	0			0			0			0			0			0			0		Current smoker	10	14
013-0279	Female	2	79	1	1	1	1	0	Typical	1	1	Other hospital	140	85	132	3							1	T-wave inversion	Anterior	Sinus rhythm	0			0			0			0			0			0			TIA	Medical Tx	Never smoker
013-0280	Male	1	75	1	1	1	1	0	Typical	0	1	Other hospital	150	100	76	1	23.8087	1	2	169	68		1	No change	Undetermined	Other	1	1994	Medical Tx	1	2006	Oral agent	0			0			0			0			0		Current smoker	10	50
013-0281	Female	2	54	0	0	0	0	0	Typical	0	0	This hospital	156	71	92	1	16.6335	1	1	157	41		1	ST segment depression	Anterior,Lateral	Sinus rhythm	1		Medical Tx	1	2006	Oral agent	0			0			1	2009	0	0			0		Never smoker
013-0282	Female	2	80	1	1	1	1	1	Typical	0	1	119	160	90	60	1	26.0375	2	3	158	65		1	T-wave inversion	Posterior	Sinus rhythm	1	1990	Medical Tx	0			0			0			1	2012	Medical Tx	0			0		Never smoker
013-0283	Male	1	46	0	0	0	0	0	Typical	0	1	Other hospital	130	100	82	1	27.7323	3	3	173	83		1	No change	Undetermined	Sinus rhythm	0			0			0			0			0			0			0		Current smoker	20	25
013-0284	Male	1	55	0	0	0	0	0	Typical	0	1	This hospital	120	80	58	1	22.6757	1	2	168	64		1	ST segment elevation	Inferior	Atrial fibrillation	1		Medical Tx	0			0			0			0			0			0		Current smoker	20	50
013-0285	Male	1	76	1	1	1	1	0	Typical	0	1	119	120	80	63	1	18.0427	1	1	173	54		1	T-wave inversion	Inferior	Sinus rhythm	0			1		Unk0wn	0			0			0			0			0		Current smoker	10	50
013-0286	Male	1	72	1	1	1	0	0	Typical	0	1	This hospital	130	80	76	1	23.255	1	2	171	68		1	ST segment elevation	Anterior	Atrial fibrillation	0			0			0			0			0			0			0		Never smoker
013-0287	Male	1	53	0	0	0	0	0	Typical	0	1	Other hospital	125	71	106	1	23.6614	1	2	172	70		1	No change	Undetermined	Other	0			0			0			0			0			0			0		Current smoker	20	30
013-0288	Male	1	91	1	1	1	1	1	Typical	1	0	119	130	80	124	1	24.4444	1	2	150	55		1	LBBB	Undetermined	Wide QRS tachycardia	1		Medical Tx	0			0			0			0			0			0		Never smoker
013-0289	Male	1	73	1	1	1	0	0	Typical	0	1	119	130	70	56	3	21.048	1	2	166	58		1	ST segment elevation	Inferior	Other	1		Medical Tx	0			0			0			0			0			0		Never smoker
013-0290	Male	1	42	0	0	0	0	0	Typical	0	1	This hospital	130	70	122	1	25.7276	2	3	173	77		0				0			0			0			0			0			0			0		Current smoker	20	20
013-0291	Female	2	72	1	1	1	0	0	Typical	0	1	119	90	70	60	2							1	ST segment elevation	Inferior,Posterior	Atrial fibrillation	0			0			0			0			0			0			0		Never smoker
013-0292	Male	1	57	0	0	0	0	0	Typical	0	1	Other hospital	130	70	88	1	22.4913	1	2	170	65		1	ST segment elevation,RBBB	Anterior,Lateral	Sinus rhythm	0			0			0			0			0			0			0		Current smoker	20	30
013-0293	Male	1	50	0	0	0	0	0	Typical	0	1	This hospital	134	85	77	1	26.8923	2	3	167	75		1	ST segment elevation	Undetermined	Sinus rhythm	0			1	2013	Insulin	0			0			0			0			0		Current smoker	20	30
013-0294	Male	1	54	0	0	0	0	0	Typical	0	1	119	108	61	48	1	28.257	3	3	164	76		1	T-wave inversion	Inferior,Posterior	Other	0			0			0			1	2007	PCI	0			0			0		Current smoker	20	35
013-0295	Male	1	79	1	1	1	1	0	Typical	0	1	This hospital	110	70	79	4					53		1	ST segment elevation	Anterior	Sinus rhythm	0			0			0			0			0			0			0		Never smoker
013-0296	Male	1	75	1	1	1	1	0	Typical	0	1	Other hospital	150	90	83	1	21.8776	1	2	175	67		1	ST segment depression	Posterior	Sinus rhythm	0			0			0			1	2006	Medical Tx	1	2001	Medical Tx	0			0		Never smoker
013-0297	Female	2	48	0	0	0	0	0	Typical	1	1	119	130	80	72	1	26.4463	2	3	165	72		1	ST segment depression	Anterior	Other	0			0			0			0			0			0			0		Never smoker
013-0298	Female	2	84	1	1	1	1	1	Typical	1	1	119	140	90	72	1	24.8889	2	2	150	56		1	ST segment elevation	Posterior	Sinus rhythm	1		Medical Tx	0			0			0			1	2010	0	0			Infarction	No	Never smoker
013-0299	Male	1	67	1	1	0	0	0	Typical	0	1	This hospital	122	59	80	1	22.0386	1	2	165	60		1	No change	Undetermined	Sinus rhythm	0			0			0			0			0			0			0		Never smoker
013-0300	Male	1	58	0	0	0	0	0	Typical	0	1	Other hospital	135	83	72	1	27.4506	3	3	177	86		1	ST segment elevation	Anterior	Sinus rhythm	1		Medical Tx	0			0			1	2014	Medical Tx	1	2008	PCI	0			0		Never smoker
013-0301	Male	1	63	1	0	0	0	0	Typical	0	1	Other hospital	70	40	100	4					54		1	ST segment elevation	Anterior	Sinus rhythm	0			1	1994	Insulin	1		Medical Tx	0			0			0			0		Ex- smoker	20	40
013-0302	Male	1	71	1	1	1	0	0	Typical	0	1	This hospital	112	68	108	1	18.7328	1	2	165	51		1	ST segment elevation	Anterior,Lateral	Sinus rhythm	1		Medical Tx	0			0			0			0			0			0		Ex- smoker	20	30
013-0303	Male	1	69	1	1	0	0	0	Typical	0	1	119	120	80	95	1	24.093	1	2	168	68		1	ST segment elevation	Anterior,Lateral	Sinus rhythm	0			0			0			0			0			0			0		Current smoker	5	3
013-0304	Female	2	59	0	0	0	0	0	Typical	0	1	119	90	60	62	1	22.3478	1	2	154	53		1	T-wave inversion	Inferior	Sinus rhythm	0			0			0			0			0			0			0		Ex- smoker	20	30
013-0305	Male	1	76	1	1	1	1	0	Typical	1	1	Other hospital	150	100	64	1	17.6309	1	1	165	48		1	No change	Undetermined	Other	1	2004	Medical Tx	0			0			0			0			0			0		Ex- smoker	20	40
013-0306	Male	1	63	1	0	0	0	0	Typical	0	1	119	130	90	90	1	25.9516	2	3	170	75		1	ST segment elevation	Anterior	Sinus rhythm	0			0			0			0			0			0			0		Ex- smoker	20	40
013-0307	Male	1	70	1	1	1	0	0	Typical	0	1	119	106	83	51	1	23.7812	1	2	174	72		1	ST segment elevation	Anterior	Sinus rhythm	1	2010	Medical Tx	0			0			0			0			0			0		Current smoker	10	50
013-0308	Male	1	48	0	0	0	0	0	Typical	0	1	This hospital	148	100	80	1					76		1	ST segment elevation	Anterior	Sinus rhythm	1	2004	Medical Tx	0			0			0			0			0			0		Current smoker	10	30
013-0309	Male	1	55	0	0	0	0	0	Typical	0	1	This hospital	110	70	90	4	22.0317	1	2	158	55		1	ST segment elevation	Anterior	Sinus rhythm	1		Medical Tx	0			0			0			0			0			0		Ex- smoker	30	20
013-0310	Male	1	54	0	0	0	0	0	Typical	1	1	This hospital	130	90	61	1	23.7228	1	2	173	71		1	ST segment elevation	Inferior,Lateral	Sinus rhythm	0			0			0			0			0			0			0		Current smoker	10	20
013-0311	Male	1	78	1	1	1	1	0	Atypical	0	0	119	80	30	39	4	16.263	1	1	170	47		1	ST segment elevation	Inferior	Other	0			1	1984	Insulin	0			0			0			0			0		Current smoker	10	50
013-0312	Female	2	59	0	0	0	0	0	Atypical	0	0	This hospital	82	36	97	4	22.9421	1	2	159	58		1	LBBB	Undetermined	Sinus rhythm	0			1	1984	Insulin	0			0			0			0			0		Never smoker
013-0313	Female	2	74	1	1	1	0	0	Atypical	0	0	119	122	64	76	1	22.8269	1	2	148	50		1	No change	Undetermined	Sinus rhythm	1	2011	Medical Tx	1	2011	Oral agent	0			0			0			0			0		Never smoker
013-0314	Male	1	58	0	0	0	0	0	Typical	0	1	Other hospital	120	80	60	1	19.8141	1	2	162	52		1	No change	Undetermined	Other	0			0			0			0			0			0			0		Current smoker	30	40
013-0317	Male	1	50	0	0	0	0	0	Typical	0	1	Other hospital	170	100	82	1	25.2595	2	3	170	73		1	T-wave inversion	Undetermined	Sinus rhythm	0			0			0			0			0			0			0		Current smoker	20	30
013-0318	Male	1	78	1	1	1	1	0	Typical	1	1	Other hospital	130	70	76	1					55		1	ST segment elevation	Anterior	Sinus rhythm	1		Medical Tx	0			0			0			1		Medical Tx	0			0		Never smoker
013-0319	Male	1	41	0	0	0	0	0	Typical	0	1	Other hospital	160	100	82	1	35.083	4	3	173	105		1	ST segment depression	Inferior	Sinus rhythm	0			0			1	2010	Medical Tx	0			0			0			0		Current smoker	20	25
013-0320	Female	2	77	1	1	1	1	0	Typical	0	1	This hospital	140	100	84	1	21.0962	1	2	157	52		1	ST segment elevation	Anterior	Sinus rhythm	0			0			0			0			0			0			0		Never smoker
013-0321	Male	1	62	1	0	0	0	0	Typical	0	1	Other hospital	70	40	50	4	24.3911	1	2	173	73		1	ST segment elevation	Inferior	Sinus rhythm	0			0			1		Medical Tx	0			0			0			0		Never smoker
013-0322	Male	1	52	0	0	0	0	0	Typical	0	1	119	140	90	80	1	20.8325	1	2	161	54		1	No change	Undetermined	Sinus rhythm	1		Medical Tx	0			0			0			1		0	0			0		Never smoker
013-0323	Male	1	61	1	0	0	0	0	Typical	0	1	This hospital	100	60	102	2	25.8166	2	3	167	72		1	ST segment elevation	Anterior,Lateral	Wide QRS tachycardia	1	2011	Medical Tx	1	2011	Insulin	0			0			0			0			0		Never smoker
013-0324	Female	2	78	1	1	1	1	0	Typical	0	1	119	150	90	68	2	23.2434	1	2	162	61		1	ST segment elevation,No change	Inferior	Sinus rhythm	1	2014	Medical Tx	0			0			0			0			0			0		Ex- smoker	20	35
013-0325	Male	1	29	0	0	0	0	0	Typical	0	1	119	140	80	94	1	26.3656	2	3	172	78		1	ST segment elevation	Anterior,Inferior,Posterior	Sinus rhythm	0			0			0			0			0			0			0		Current smoker	20	10
013-0326	Male	1	50	0	0	0	0	0	Typical	0	1	This hospital	170	100	76	1	28.4082	3	3	175	87		1	ST segment elevation	Inferior	Sinus rhythm	1	2008	0	1	2008	0	0			0			0			0			0		Never smoker
013-0327	Male	1	78	1	1	1	1	0	Atypical	0	0	119	140	80	72	2	24.1588	1	2	169	69		1	No change	Undetermined	Sinus rhythm	1	1999	Medical Tx	1	2004	Oral agent	0			0			0			0			0		Current smoker	20	40
013-0328	Male	1	48	0	0	0	0	0	Typical	0	1	119	170	130	78	1	26.7036	2	3	172	79		1	T-wave inversion	Anterior	Sinus rhythm	0			0			0			0			0			0			0		Never smoker
013-0329	Male	1	62	1	0	0	0	0	Typical	0	1	119	140	90	102	3	24.6097	2	2	165	67		1	ST segment elevation,RBBB	Anterior	Sinus rhythm	1		0	1		0	0			1	2001	PCI	1		0	0			0		Never smoker
013-0330	Female	2	86	1	1	1	1	1	Typical	0	1	Other hospital	118	69	84	1	19.8991	1	2	147	43		1	T-wave inversion	Anterior	Sinus rhythm	1		Medical Tx	0			0			0			0			0			0		Never smoker
013-0331	Female	2	71	1	1	1	0	0	Typical	0	1	Other hospital	120	70	78	1	23.7253	1	2	155	57		1	T-wave inversion	Anterior	Atrial fibrillation	1		Medical Tx	0			0			0			0			1		Medical Tx	0		Never smoker
013-0332	Female	2	71	1	1	1	0	0	Typical	0	1	119	150	90	88	1	23.1405	1	2	165	63		1	LBBB	Undetermined	Sinus rhythm	1	2004	Medical Tx	1	2004	Oral agent	0			0			1		0	0			0		Never smoker
013-0333	Male	1	53	0	0	0	0	0	Typical	0	1	119	130	80	68	1	27.0416	2	3	172	80		1	T-wave inversion	Inferior	Sinus rhythm	1		Medical Tx	0			0			0			0			0			0		Current smoker	30	30
013-0334	Male	1	72	1	1	1	0	0	Typical	0	1	Other hospital	90	60	60	1	18.3655	1	1	165	50		1	No change	Undetermined	Atrial fibrillation	1		Medical Tx	1		Oral agent	0			0			1		0	0			0		Never smoker
013-0335	Male	1	71	1	1	1	0	0	Typical	0	1	This hospital	160	90	88	1	23.8751	1	2	165	65		1	No change	Undetermined	Sinus rhythm	0			0			0			0			1		0	0			0		Ex- smoker	20	40
013-0336	Male	1	77	1	1	1	1	0	Atypical	0	0	Other hospital	110	70	35	1	21.7993	1	2	170	63		1	Q wave	Inferior,Posterior	Sinus rhythm,Other	1	1984	Medical Tx	0			0			0			0			0			0		Never smoker
013-0337	Male	1	62	1	0	0	0	0	Typical	0	1	This hospital	90	60	120	1	19.3821	1	2	159	49		0				0			1	2004	Oral agent	0			0			1		0	0			0		Never smoker
013-0338	Male	1	82	1	1	1	1	1	Atypical	1	0	This hospital	140	100	90	1	25.3906	2	3	160	65		1	ST segment elevation	Inferior	Sinus rhythm	1		Medical Tx	1		0	0			0			0			0			0		Ex- smoker	40	30
013-0339	Female	2	76	1	1	1	1	0	Typical	0	1	Other hospital	150	80	64	4	26.0375	2	3	158	65		1	ST segment elevation	Inferior	Other	1		Medical Tx	1		Oral agent	0			0			0			0			0		Never smoker
013-0340	Male	1	55	0	0	0	0	0	Typical	0	1	This hospital	168	96	53	1	24.7409	2	2	167	69		1	ST segment elevation	Lateral	Sinus rhythm	0			0			0			0			0			0			0		Ex- smoker	10	15
013-0341	Male	1	59	0	0	0	0	0	Typical	0	1	119	120	70	80	1	20.6612	1	2	176	64		1	ST segment elevation	Inferior	Sinus rhythm	0			0			0			0			1		0	0			0		Current smoker	30	4
013-0342	Male	1	43	0	0	0	0	0	Typical	1	1	This hospital	100	60	72	1	25.5102	2	3	168	72		1	ST segment elevation	Inferior	Sinus rhythm	1	2010	Medical Tx	0			1		0	0			1		0	0			0		Current smoker	40	20
013-0343	Female	2	77	1	1	1	1	0	Typical	0	1	119	150	80	84	1	21.0828	1	2	154	50		1	ST segment elevation	Anterior	Sinus rhythm	1		Medical Tx	0			0			0			1		0	0			Infarction	Medical Tx	Never smoker
013-0344	Male	1	68	1	1	0	0	0	Typical	0	1	This hospital	80	52	68	4	18.8707	1	2	166	52		1	ST segment elevation	Anterior	Other	0			0			0			0			1		0	0			0		Never smoker
013-0345	Male	1	57	0	0	0	0	0	Typical	0	1	This hospital	197	98	72	1	24.8163	2	2	175	76		1	ST segment elevation,RBBB	Lateral	Sinus rhythm	0			1	2007	0	0			0			0			0			0		Never smoker
013-0346	Male	1	40	0	0	0	0	0	Typical	0	1	Other hospital	130	80	88	1	24.841	2	2	163	66		1	T-wave inversion	Anterior	Sinus rhythm	0			0			0			0			0			0			0		Ex- smoker	20	10
013-0347	Male	1	71	1	1	1	0	0	Typical	0	1	This hospital	140	80	72	1	28.5156	3	3	160	73		1	T-wave inversion	Anterior	Sinus rhythm	1		Medical Tx	1		Oral agent	0			1	2011	PCI	1	2011	Medical Tx	0			0		Never smoker
013-0348	Male	1	83	1	1	1	1	1	Typical	0	1	Other hospital	120	70	59	1	22.1367	1	2	166	61		1	ST segment elevation	Posterior	Sinus rhythm	1	1994	Medical Tx	0			0			0			1		0	0			0		Ex- smoker	20	30
013-0349	Male	1	73	1	1	1	0	0	Typical	0	1	This hospital	140	90	84	1	21.0498	1	2	173	63		1	ST segment depression	Lateral	Sinus rhythm	1	2007	Medical Tx	0			0			0			0			0			0		Ex- smoker	20	30
013-0350	Male	1	54	0	0	0	0	0	Typical	0	1	This hospital	100	60	60	1	25.3069	2	3	171	74		1	ST segment elevation	Inferior	Other	0			0			1	2014	Medical Tx	0			0			0			0		Current smoker	20	30
013-0351	Male	1	50	0	0	0	0	0	Typical	0	1	119	130	90	78	1	21.1389	1	2	174	64		1	ST segment elevation	Anterior	Sinus rhythm	0			0			0			0			0			0			0		Never smoker
013-0352	Male	1	67	1	1	0	0	0	Typical	0	1	119	100	60	96	1	20.9644	1	2	159	53		1	ST segment elevation	Anterior	Sinus rhythm	1	2009	Medical Tx	1	2009	Oral agent	0			0			1		0	0			0		Never smoker
013-0353	Female	2	73	1	1	1	0	0	Typical	0	0	Other hospital	140	100	74	1	20.8889	1	2	150	47		1	No change	Undetermined	Sinus rhythm	0			0			0			0			0			0			0		Never smoker
013-0356	Male	1	54	0	0	0	0	0	Typical	0	1	119	126	74	98	1	25.8645	2	3	168	73		1	ST segment elevation	Anterior	Sinus rhythm	0			0			0			0			0			0			0		Current smoker	30	30
013-0357	Female	2	66	1	1	0	0	0	Typical	0	0	Other hospital	180	90	58	1	23.4375	1	2	160	60		1	T-wave inversion	Inferior	Other	0			0			0			0			0			0			0		Current smoker	10	10
013-0358	Male	1	81	1	1	1	1	1	Typical	0	1	This hospital	83	50	98	4	20.0692	1	2	170	58		1	ST segment elevation	Anterior	Sinus rhythm	0			0			0			0			1		0	0			0		Current smoker	20	20
013-0359	Female	2	66	1	1	0	0	0	Typical	1	0	This hospital	180	100	100	1	21.3599	1	2	159	54		1	ST segment elevation	Inferior	Sinus rhythm	1		Medical Tx	1		0	0			0			1		0	0			0		Never smoker
013-0360	Male	1	75	1	1	1	1	0	Typical	0	1	Other hospital	110	70	72	1	18.7109	1	2	173	56		1	ST segment depression	Inferior,Undetermined	Sinus rhythm	1		Medical Tx	0			1		Medical Tx	0			1		0	0			0		Ex- smoker	10	50
013-0362	Male	1	62	1	0	0	0	0	Typical	0	1	119	118	73	100	1	24.4473	1	2	168	69		1	No change	Undetermined	Other	0			0			0			0			1		0	0			0		Ex- smoker	40	23
013-0363	Male	1	68	1	1	0	0	0	Typical	0	1	119	140	90	60	1	24.3375	1	2	172	72		1	ST segment elevation	Inferior,Lateral	Sinus rhythm	0			0			0			0			1		0	0			0		Never smoker
013-0364	Male	1	71	1	1	1	0	0	Typical	1	1	This hospital	90	50	82	2	16.1354	1	1	167	45		1	ST segment elevation	Anterior	Sinus rhythm,Other	0			0			0			0			1		0	0			0		Never smoker
013-0365	Female	2	69	1	1	0	0	0	Typical	0	1	119	130	70	70	1	22.8928	1	2	155	55		1	No change	Undetermined	Other	1	2002	Medical Tx	1	2002	Oral agent	0			0			1		0	0			0		Never smoker
013-0366	Female	2	79	1	1	1	1	0	Typical	1	1	119	110	80	78	1	25.3155	2	3	159	64		1	ST segment elevation	Anterior	Sinus rhythm	1	2004	Medical Tx	0			0			0			1		0	0			0		Never smoker
013-0367	Male	1	66	1	1	0	0	0	Typical	0	1	This hospital	140	90	78	1	24.3911	1	2	173	73		1	No change	Undetermined	Sinus rhythm	0			0			0			0			1		0	0			0		Never smoker
013-0368	Female	2	50	0	0	0	0	0	Typical	0	1	119	90	61	83	1	21.7865	1	2	153	51		1	ST segment elevation	Inferior,Lateral	Sinus rhythm	1		Medical Tx	0			0			0			1		0	0			0		Never smoker
013-0369	Male	1	44	0	0	0	0	0	Typical	0	1	This hospital	110	60	92	1	21.048	1	2	166	58		1	ST segment elevation	Anterior,Lateral	Sinus rhythm	0			0			0			0			0			0			0		Current smoker	20	1
013-0370	Female	2	75	1	1	1	1	0	Typical	0	1	Other hospital	110	60	80	1	23.4952	1	2	153	55		1	T-wave inversion	Anterior	Sinus rhythm	1	1984	Medical Tx	1	1984	Oral agent	0			0			1		0	0			0		Never smoker
013-0371	Male	1	62	1	0	0	0	0	Typical	0	1	This hospital	140	80	80	1	25.8645	2	3	168	73		1	ST segment depression,RBBB	Undetermined	Other	0			0			0			0			1		0	0			0		Current smoker	20	30
013-0372	Male	1	55	0	0	0	0	0	Typical	0	1	119	130	70	76	1	28.3937	3	3	172	84		1	ST segment elevation	Inferior	Sinus rhythm	0			0			0			0			1		0	0			0		Never smoker
013-0373	Female	2	75	1	1	1	1	0	Typical	0	1	119	100	60	60	1	22.6003	1	2	156	55		1	T-wave inversion	Anterior	Sinus rhythm	1	2009	Medical Tx	1	2009	Oral agent	0			0			1		0	0			0		Never smoker
013-0374	Male	1	85	1	1	1	1	1	Typical	0	1	Other hospital	130	70	78	1	26.079	2	3	165	71		1	ST segment elevation	Lateral	Sinus rhythm	0			0			0			0			1		0	0			Infarction	No	Current smoker	6	60
013-0375	Male	1	50	0	0	0	0	0	Typical	1	1	This hospital	150	100	70	3	20.7612	1	2	170	60		1	ST segment elevation	Anterior	Sinus rhythm	0			0			0			0			1		0	0			0		Never smoker
013-0376	Male	1	52	0	0	0	0	0	Typical	0	0	This hospital	160	90	78	1	26.4463	2	3	165	72		1	ST segment elevation	Inferior	Sinus rhythm	0			0			0			0			0			0			0		Current smoker	10	3
013-0377	Male	1	52	0	0	0	0	0	Typical	0	0	119	90	60	92	4							1	ST segment elevation	Anterior	Other	1	2004	Medical Tx	0			0			0			0			0			0		Never smoker
013-0378	Male	1	63	1	0	0	0	0	Typical	0	1	This hospital	155	83	76	1	27.968	3	3	167	78		1	No change	Undetermined	Sinus rhythm	0			0			0			0			0			0			0		Current smoker	20	40
013-0379	Female	2	63	1	0	0	0	0	Typical	0	0	Other hospital	120	80	80	1	27.2932	3	3	159	69		1	ST segment elevation	Anterior	Sinus rhythm	1		Medical Tx	0			0			0			0			0			0		Never smoker
013-0380	Male	1	66	1	1	0	0	0	Typical	0	1	Other hospital	140	90	64	1	23.4375	1	2	160	60		1	ST segment elevation	Anterior	Sinus rhythm	0			0			0			0			1		0	0			0		Never smoker
013-0381	Female	2	78	1	1	1	1	0	Typical	0	1	Other hospital	110	80	72	1	20	1	2	150	45		1	T-wave inversion	Inferior	Atrial fibrillation	0			0			0			0			1		0	0			0		Never smoker
013-0382	Female	2	87	1	1	1	1	1	Typical	0	1	119	191	100	128	1	22.0317	1	2	158	55		1	T-wave inversion,RBBB	Posterior	Other	1		Medical Tx	0			0			0			0			0			0		Never smoker
013-0383	Female	2	59	0	0	0	0	0	Typical	0	0	119	140	90	84	1	24.3496	1	2	153	57		1	ST segment elevation	Lateral	Sinus rhythm	1	2009	Medical Tx	0			0			0			0			0			0		Never smoker
013-0384	Female	2	82	1	1	1	1	1	Typical	1	0	Other hospital	99	72	130	2	22.6409	1	2	153	53		1	T-wave inversion	Lateral	Atrial fibrillation	1		Medical Tx	0			0			0			1		Medical Tx	0			0		Never smoker
013-0386	Male	1	57	0	0	0	0	0	Typical	0	1	119	131	88	80	1	21.9713	1	2	172	65		1	ST segment elevation	Inferior	Atrial fibrillation	1		Medical Tx	0			0			0			1		0	0			0		Never smoker
013-0387	Male	1	71	1	1	1	0	0	Typical	0	1	This hospital	140	80	90	1	27.7344	3	3	160	71		1	ST segment elevation	Anterior,Inferior,Undetermined	Sinus rhythm	0			0			0			0			0			0			0		Never smoker
013-0388	Male	1	65	1	1	0	0	0	Typical	0	1	Other hospital	103	76	68	1	25.0995	2	3	167	70		1	T-wave inversion	Inferior	Sinus rhythm	1		Medical Tx	0			0			0			0			0			0		Current smoker	20	20
013-0389	Male	1	72	1	1	1	0	0	Typical	0	1	This hospital	120	70	80	1	25.1486	2	3	162	66		1	ST segment elevation	Inferior	Sinus rhythm	1	2010	Medical Tx	0			0			0			0			0			0		Never smoker
013-0390	Male	1	65	1	1	0	0	0	Typical	0	1	119	160	80	87	1	28.6689	3	3	166	79		1	ST segment elevation	Anterior	Sinus rhythm	0			0			0			0			0			0			0		Current smoker	10	50
013-0391	Male	1	84	1	1	1	1	1	Typical	0	1	Other hospital	140	80	93	1	26.2976	2	3	170	76		1	ST segment elevation	Inferior	Sinus rhythm	1	2007	Medical Tx	1	2012	Oral agent	0			0			0			0			0		Ex- smoker	10	45
013-0392	Male	1	82	1	1	1	1	1	Typical	0	0	This hospital	112	78	78	1	27.2509	3	3	167	76		1	T-wave inversion	Anterior	Sinus rhythm	0			0			0			0			0			0			0		Ex- smoker	20	34
013-0393	Male	1	64	1	0	0	0	0	Atypical	1	1	Other hospital	100	70	77	3	20.4382	1	2	167	57		1	ST segment elevation	Anterior	Sinus rhythm	1	1999	Medical Tx	1	1999	Oral agent	0			0			0			0			0		Ex- smoker	20	40
013-0394	Male	1	55	0	0	0	0	0	Typical	0	1	This hospital	70	50	64	4	28.3848	3	3	171	83		1	Q wave,RBBB	Anterior	Sinus rhythm	1		Medical Tx	1	2004	Oral agent	0			0			0			0			0		Never smoker
013-0395	Male	1	86	1	1	1	1	1	Typical	0	0	119	110	70	70	1							1	ST segment elevation,RBBB	Inferior	Wide QRS tachycardia	0			0			0			0			0			0			0		Never smoker
013-0396	Male	1	77	1	1	1	1	0	Typical	0	1	Other hospital	160	80	74	1							1	T-wave inversion	Anterior,Lateral	Sinus rhythm	1	2000	Medical Tx	1	1982	Oral agent	0			0			1		0	0			0		Current smoker	20	25
013-0397	Male	1	76	1	1	1	1	0	Typical	0	1	119	110	70	66	1	24.7721	2	2	174	75		1	ST segment elevation	Anterior,Lateral	Sinus rhythm	1		Medical Tx	0			0			0			0			0			0		Current smoker	10	30
013-0398	Female	2	61	1	0	0	0	0	Typical	0	0	This hospital	160	80	74	1	21.6413	1	2	152	50		1	No change	Undetermined	Sinus rhythm	0			0			0			0			0			0			0		Never smoker
013-0399	Male	1	54	0	0	0	0	0	Typical	0	0	This hospital	104	76	60	1	19.7232	1	2	170	57		1	No change	Undetermined	Sinus rhythm	0			0			0			0			0			0			0		Ex- smoker	20	30
013-0400	Male	1	70	1	1	1	0	0	Atypical	1	1	119	80	60	119	4	19.7232	1	2	170	57		1	ST segment elevation	Lateral	Atrial fibrillation	1		Medical Tx	1		Oral agent	0			0			0			0			0		Never smoker
013-0401	Female	2	87	1	1	1	1	1	Typical	0	0	Other hospital	100	60	108	1							1	ST segment elevation	Lateral	Sinus rhythm	1		Medical Tx	0			0			0			0			0			0		Never smoker
013-0402	Female	2	84	1	1	1	1	1	Typical	0	0	119	160	70	66	1	18.8271	1	2	158	47		1	ST segment depression,T-wave inversion	Inferior	Sinus rhythm	1	2006	Medical Tx	0			0			0			0			0			0		Never smoker
013-0403	Male	1	57	0	0	0	0	0	Typical	0	0	This hospital	131	78	86	1	25.0762	2	3	161	65		1	ST segment elevation	Anterior,Lateral	Sinus rhythm	0			1		Insulin	1		Medical Tx	0			0			0			0		Never smoker
013-0404	Female	2	57	0	0	0	0	0	Typical	0	0	This hospital	130	80	76	1	25.8761	2	3	151	59		1	No change	Undetermined	Sinus rhythm	1		Medical Tx	0			0			0			0			0			0		Never smoker
013-0405	Female	2	74	1	1	1	0	0	Typical	0	0	Other hospital	140	90	62	1	27.3923	3	3	148	60		1	No change	Undetermined	Sinus rhythm	1	2004	Medical Tx	0			0			0			0			0			0		Never smoker
013-0408	Female	2	86	1	1	1	1	1	Typical	0	0	119	160	90	114	1	27.3852	3	3	143	56		1	T-wave inversion	Anterior	Sinus rhythm	1		Medical Tx	0			0			0			0			0			0		Never smoker
013-0409	Male	1	50	0	0	0	0	0	Typical	0	0	119	130	90	88	1	24.2215	1	2	170	70		1	ST segment elevation	Anterior	Sinus rhythm	1	2008	Medical Tx	1	2008	Oral agent	0			0			0			0			0		Current smoker	30	30
013-0410	Male	1	74	1	1	1	0	0	Typical	1	0	Other hospital	160	100	92	3	20.9366	1	2	165	57		1	ST segment elevation	Anterior	Sinus rhythm	0			0			0			0			0			0			0		Never smoker
013-0411	Male	1	41	0	0	0	0	0	Typical	0	0	This hospital	140	90	86	1	22.46	1	2	174	68		1	ST segment elevation	Inferior	Sinus rhythm	0			0			1		0	0			0			0			0		Ex- smoker	20	15
013-0412	Male	1	75	1	1	1	1	0	Typical	0	0	119	140	80	89	1	23.9224	1	2	153	56		1	ST segment depression	Anterior,Lateral	Sinus rhythm	1	2005	Medical Tx	0			1	2005	Medical Tx	1	2005	0	0			0			0		Never smoker
013-0413	Male	1	69	1	1	0	0	0	Typical	0	0	119	133	91	146	2	21.4692	1	2	174	65		1	ST segment elevation	Anterior,Lateral	Atrial fibrillation	1		Medical Tx	0			0			0			0			0			0		Never smoker
013-0414	Female	2	66	1	1	0	0	0	Typical	0	0	This hospital	180	100	72	2	24.3496	1	2	153	57		1	No change	Undetermined	Sinus rhythm	0			0			0			0			0			0			0		Never smoker
013-0415	Female	2	84	1	1	1	1	1	Typical	0	0	This hospital	111	68	90	1	22.2222	1	2	150	50		1	ST segment depression,RBBB	Anterior	2nd degree AV block	1		Medical Tx	1		Oral agent	1		Medical Tx	0			1		Medical Tx	0			Infarction	Medical Tx	Never smoker
013-0416	Male	1	51	0	0	0	0	0	Typical	0	0	This hospital	130	102	100	1	25.4028	2	3	166	70		1	No change	Undetermined	Sinus rhythm	0			0			0			0			0			0			0		Never smoker
013-0417	Female	2	38	0	0	0	0	0	Typical	0	0	Other hospital	120	80	86	1	22.9421	1	2	159	58		1	No change	Undetermined	Sinus rhythm	0			0			0			1	2008	PCI	1	2004	Medical Tx	0			0		Never smoker
013-0418	Male	1	73	1	1	1	0	0	Typical	0	0	This hospital	148	100	71	1	26.398	2	3	164	71		1	T-wave inversion,No change	Anterior	Sinus rhythm	1		Medical Tx	0			1		Medical Tx	0			0			0			0		Ex- smoker	10	30
013-0424	Male	1	56	0	0	0	0	0	Atypical	0	0	119	150	100	124	1	23.4375	1	2	160	60		1	ST segment elevation	Undetermined	Atrial fibrillation	1		Medical Tx	0			0			0			0			0			0		Never smoker
013-0430	Female	2	78	1	1	1	1	0	Typical	0	0	This hospital	160	100	91	1	22.2222	1	2	150	50		1	No change	Undetermined	Sinus rhythm	0			0			0			0			0			0			0		Never smoker
013-0433	Male	1	58	0	0	0	0	0	Typical	0	0	119	140	80	82	1	25.2174	2	3	163	67		1	ST segment elevation,ST segment depression	Inferior,Undetermined	Sinus rhythm	0			0			0			0			0			0			0		Never smoker
013-0441	Male	1	66	1	1	0	0	0	Typical	0	0	119	180	80	66	1	20.1951	1	2	162	53		1	No change	Undetermined	Sinus rhythm	1		Medical Tx	0			0			0			0			0			0		Current smoker	10	30
013-0442	Male	1	47	0	0	0	0	0	Typical	0	0	This hospital	190	110	92	1	26.0617	2	3	173	78		1	No change	Undetermined	Sinus rhythm	0			0			0			0			0			0			0		Current smoker	20	29
013-0443	Male	1	80	1	1	1	1	1	Typical	1	1	Other hospital	114	76	110	2							1	T-wave inversion	Inferior,Posterior	Sinus rhythm	1	2007	Medical Tx	1	2007	Oral agent	0			0			0			0			0		Current smoker	20	50
013-0444	Male	1	78	1	1	1	1	0	Typical	0	0	119	130	80	80	1	19.9432	1	2	172	59		1	T-wave inversion	Inferior,Posterior	Sinus rhythm	1	2003	Medical Tx	0			0			0			0			0			0		Ex- smoker	20	1
013-0445	Male	1	77	1	1	1	1	0	Typical	0	0	Other hospital	160	100	72	1	22.719	1	2	157	56		1	ST segment elevation	Lateral	Sinus rhythm	1	2005	Medical Tx	0			0			0			0			0			0		Ex- smoker	30	40
013-0446	Male	1	46	0	0	0	0	0	Typical	0	0	Other hospital	130	90	90	1	31.2213	4	3	165	85		1	ST segment elevation	Inferior	Sinus rhythm	0			0			1	2010	Medical Tx	0			0			0			0		Current smoker	30	20
013-0447	Male	1	42	0	0	0	0	0	Typical	0	0	119	220	130	110	1	30.0041	3	3	177	94		1	ST segment elevation,Q wave	Anterior	Sinus rhythm	1	2015	Medical Tx	0			0			0			0			0			0		Current smoker	20	20
013-0448	Male	1	55	0	0	0	0	0	Typical	0	0	This hospital	89	65	72	4	26.5731	2	3	168	75		1	ST segment depression	Inferior	Sinus rhythm	1	2002	Medical Tx	1	2003	Oral agent	1	2007	Medical Tx	0			0			1	2002	Medical Tx	0		Current smoker	20	35
013-0449	Male	1	60	1	0	0	0	0	Typical	0	0	119	200	120	66	1	25.5588	2	3	157	63		1	ST segment depression	Anterior,Lateral	Sinus rhythm	1	2014	Medical Tx	0			0			0			0			0			0		Never smoker
013-0450	Female	2	85	1	1	1	1	1	Typical	0	0	This hospital	135	65	65	1	17.8534	1	1	138	34		1	ST segment elevation	Anterior	Sinus rhythm	1	2010	Medical Tx	0			0			0			0			0			0		Never smoker
013-0451	Male	1	50	0	0	0	0	0	Typical	0	0	This hospital	160	100	66	1	27.6817	3	3	170	80		1	ST segment elevation	Inferior	Sinus rhythm	0			0			0			0			0			0			0		Current smoker	30	15
013-0453	Male	1	72	1	1	1	0	0	Typical	0	0	Other hospital	140	90	97	1	21.4844	1	2	160	55		1	ST segment elevation	Inferior	Sinus rhythm	0			1	2005	Oral agent	0			0			0			0			0		Current smoker	30	30
013-0454	Male	1	56	0	0	0	0	0	Typical	0	0	Other hospital	130	80	92	1	34.4496	4	3	158	86		1	T-wave inversion	Inferior	Sinus rhythm	1	2008	Medical Tx	1	2008	Oral agent	0			0			0			0			0		Current smoker	10	29
013-0455	Male	1	68	1	1	0	0	0	Typical	1	0	119	120	80	58	1	25.6369	2	3	158	64		1	ST segment depression	Inferior	Sinus rhythm	0			0			0			0			0			0			0		Ex- smoker	20	20
013-0456	Female	2	62	1	0	0	0	0	Typical	1	0	119	160	110	104	1					56		1	ST segment elevation	Lateral	Sinus rhythm	0			0			0			0			0			0			0		Never smoker
013-0457	Female	2	77	1	1	1	1	0	Typical	0	0	119	120	80	78	1	25.3333	2	3	150	57		1	ST segment elevation	Anterior	Sinus rhythm	1	1993	Medical Tx	1	1993	Insulin	1	2003	Medical Tx	0			0			0			0		Never smoker
013-0458	Male	1	57	0	0	0	0	0	Typical	1	0	119	160	90	114	1	25.3515	2	3	172	75		1	No change	Undetermined	Sinus rhythm	1	2014	Medical Tx	0			1	2014	Medical Tx	0			0			0			0		Current smoker	20	40
013-0459	Male	1	47	0	0	0	0	0	Typical	0	1	119	150	100	78	1	25.7276	2	3	173	77		1	No change	Undetermined	Sinus rhythm	1	2011	Medical Tx	0			0			0			1	2010	PCI	0			0		Never smoker
013-0460	Male	1	58	0	0	0	0	0	Typical	0	1	119	136	82	76	1	28.3604	3	3	169	81		1	ST segment depression	Anterior	Sinus rhythm	1		Medical Tx	0			0			0			1	2003	Medical Tx	0			0		Current smoker	10	40
013-0461	Male	1	67	1	1	0	0	0	Typical	0	0	119	160	90	68	1	21.2585	1	2	168	60		1	No change	Undetermined	Sinus rhythm	0			0			1		0	0			0			0			0		Ex- smoker	20	20
013-0462	Male	1	55	0	0	0	0	0	Typical	0	0	119	150	100	78	1	23.3887	1	2	173	70		1	ST segment depression	Anterior,Inferior	Sinus rhythm	0			0			0			0			0			0			0		Never smoker
013-0463	Male	1	51	0	0	0	0	0	Typical	0	1	This hospital	97	69	96	1	21.6049	1	2	180	70		1	ST segment elevation	Inferior	Atrial fibrillation	0			0			0			0			0			0			0		Current smoker	20	30
013-0464	Male	1	57	0	0	0	0	0	Typical	0	0	This hospital	135	88	71	1	23.6614	1	2	172	70		0				1		Medical Tx	1		Oral agent	0			0			0			0			0		Ex- smoker	10	20
013-0465	Male	1	67	1	1	0	0	0	Atypical	0	0	This hospital	175	116	78	1	26.3329	2	3	171	77		1	ST segment elevation	Inferior	Sinus rhythm	1		Medical Tx	0			0			0			0			0			0		Ex- smoker	20	30
013-0466	Male	1	34	0	0	0	0	0	Typical	0	1	119	160	110	70	1	28.5763	3	3	188	101		1	ST segment elevation	Anterior	Sinus rhythm	1	2008	Medical Tx	0			0			0			0			0			0		Never smoker
013-0467	Male	1	30	0	0	0	0	0	Typical	0	0	Other hospital	138	81	60	1	25.335	2	3	181	83		1	ST segment elevation,No change	Anterior	Sinus rhythm	0			0			0			0			0			0			0		Current smoker	20	10
013-0468	Male	1	67	1	1	0	0	0	Typical	0	0	119	148	99	66	1	22.231	1	2	167	62		1	T-wave inversion	Anterior,Lateral	Sinus rhythm	0			1	2008	Oral agent	0			1	2009	PCI	0			0			0		Current smoker	20	30
013-0469	Male	1	48	0	0	0	0	0	Typical	0	0	This hospital	150	100	92	1	26.0617	2	3	173	78		1	ST segment elevation	Anterior,Lateral	Sinus rhythm	1	2015	Medical Tx	0			0			1	2015	PCI	0			0			0		Ex- smoker	20	28
013-0470	Male	1	51	0	0	0	0	0	Typical	0	0	This hospital	112	63	73	1	26.7036	2	3	172	79		1	ST segment elevation	Anterior,Lateral	Sinus rhythm	0			0			0			0			0			0			0		Ex- smoker	40	35
014-0001	Male	1	77	1	1	1	1	0	Typical	0	0	Other hospital	122	63	94	3	20.202	1	2	165	55		1	ST segment depression	Anterior,Lateral	Sinus rhythm	1	1997	Medical Tx	1	1997	Insulin	0			0			1	2008	Medical Tx	0			0		Ex- smoker	20	20
014-0002	Male	1	68	1	1	0	0	0	Typical	0	0	This hospital	114	76	53	1	27.3437	3	3	160	70		1	ST segment depression	Anterior	Sinus rhythm	1		Medical Tx	1		Oral agent	1		Medical Tx	1	1999	PCI	0			0			0		Ex- smoker	10	40
014-0003	Male	1	72	1	1	1	0	0	Atypical	0	1	Other hospital	123	75	73	1	24.7721	2	2	174	75		1	ST segment elevation,ST segment depression,RBBB	Inferior	Sinus rhythm	1	2009	Medical Tx	1	2009	Oral agent	0			0			0			0			0		Current smoker	20	50
014-0004	Male	1	59	0	0	0	0	0	Typical	0	0	Other hospital	154	86	72	1	20.7612	1	2	170	60		1	ST segment elevation	Inferior	Atrial fibrillation	1		Medical Tx	0			0			0			0			0			0		Current smoker	20	40
014-0005	Female	2	74	1	1	1	0	0	Typical	0	1	Other hospital	116	74	84	1	21.3593	1	2	153	50		1	ST segment elevation,Q wave,T-wave inversion	Inferior,Lateral	Sinus rhythm	1		Medical Tx	0			0			0			0			0			Infarction	Medical Tx	Never smoker
014-0006	Male	1	64	1	0	0	0	0	Typical	0	0	Other hospital	142	92	76	1	22.4913	1	2	170	65		1	ST segment elevation,Q wave,ST segment depression	Inferior	Sinus rhythm	1	2011	Medical Tx	0			0			0			0			0			0		Current smoker	20	30
014-0007	Female	2	83	1	1	1	1	1	Typical	0	0	Other hospital	113	90	86	1	24.4444	1	2	150	55		1	ST segment elevation,ST segment depression	Posterior	Sinus rhythm	1	2002	Medical Tx	0			0			0			0			0			0		Never smoker
014-0008	Female	2	75	1	1	1	1	0	Typical	0	1	This hospital	154	96	82	1	24.9989	2	2	151	57		1	No change	Undetermined	Sinus rhythm	0			0			0			0			0			0			0		Never smoker
014-0009	Male	1	72	1	1	1	0	0	Atypical	0	1	Other hospital	155	96	105	1	19.4674	1	2	165	53		1	Q wave,ST segment depression	Anterior,Lateral	Sinus rhythm	1		Medical Tx	1		Oral agent	0			0			1	2007	PCI	0			Infarction	Medical Tx	Current smoker	10	40
014-0010	Male	1	55	0	0	0	0	0	Typical	0	1	This hospital	151	95	70	1	25.1808	2	3	176	78		1	ST segment elevation	Inferior	Sinus rhythm	1	2002	Medical Tx	0			1		Unk0wn	0			0			0			0		Current smoker	20	25
014-0011	Male	1	69	1	1	0	0	0	Typical	0	0	Other hospital	119	64	72	1	24.1588	1	2	169	69		1	ST segment depression	Anterior	Sinus rhythm	0			1	2011	Oral agent	0			0			0			0			0		Current smoker	20	40
014-0012	Male	1	63	1	0	0	0	0	Typical	0	0	Other hospital	148	76	79	1	22.6757	1	2	168	64		1	ST segment depression	Anterior	Sinus rhythm	0			0			0			0			0			0			0		Ex- smoker	20	40
014-0013	Male	1	43	0	0	0	0	0	Typical	0	0	Other hospital	182	111	66	1	23.7812	1	2	174	72	80	1	ST segment elevation,ST segment depression	Lateral	Sinus rhythm	0			0			0			0			0			0			0		Current smoker	50	20
014-0014	Male	1	74	1	1	1	0	0	Typical	0	0	Other hospital	153	85	97	1	26.5731	2	3	168	75		1	ST segment elevation	Anterior,Inferior,Lateral	Atrial fibrillation	1	1992	Medical Tx	0			0			0			0			0			0		Ex- smoker	20	30
014-0015	Male	1	55	0	0	0	0	0	Typical	0	0	Other hospital	151	93	100	1	26.6436	2	3	170	77		1	ST segment depression	Anterior	Sinus rhythm	1	2005	Medical Tx	0			0			0			0			0			0		Ex- smoker	10	20
014-0016	Male	1	56	0	0	0	0	0	Typical	0	0	Other hospital	154	90	89	1	22.9854	1	2	172	68		1	Q wave	Anterior,Lateral	Sinus rhythm	0			0			0			0			0			0			0		Current smoker	6	30
014-0017	Female	2	78	1	1	1	1	0	Typical	0	1	Other hospital	140	87	68	1	16.6468	1	1	145	35		1	ST segment elevation	Anterior	Sinus rhythm	1		Medical Tx	0			0			0			0			0			0		Current smoker	5	60
014-0018	Male	1	63	1	0	0	0	0	Typical	0	0	This hospital	171	95	63	1	23.1834	1	2	170	67		1	ST segment elevation,ST segment depression	Inferior	Sinus rhythm	0			0			0			0			0			0			0		Current smoker	10	20
014-0019	Male	1	72	1	1	1	0	0	Typical	0	1	Other hospital	154	86	67	1	24.4646	1	2	163	65		1	T-wave inversion	Lateral	Sinus rhythm	0			0			0			0			1	2011	Medical Tx	0			0		Ex- smoker	20	20
014-0020	Male	1	56	0	0	0	0	0	Atypical	1	0	Other hospital	53	30	30	4	25.7117	2	3	165	70		1	ST segment elevation,ST segment depression	Inferior	Atrial fibrillation,3rd degree AV block	0			1		Oral agent	0			0			0			0			0		Never smoker
014-0021	Male	1	67	1	1	0	0	0	Atypical	1	1	This hospital	78	53	115	1	25.6055	2	3	170	74		1	No change	Undetermined	Sinus rhythm	0			0			0			0			1	2007	Medical Tx	0			0		Current smoker	30	45
014-0022	Female	2	70	1	1	1	0	0	Typical	0	1	Other hospital	101	50	66	1	19.5006	1	2	145	41		1	T-wave inversion	Undetermined	Sinus rhythm	1	2005	Medical Tx	1	2005	Oral agent	0			0			0			0			0		Never smoker
014-0023	Male	1	73	1	1	1	0	0	Typical	0	1	Other hospital	107	60	82	3	21.2306	1	2	158	53		1	ST segment elevation,ST segment depression	Inferior	Sinus rhythm	0			0			0			1	1997	PCI	0			0			0		Never smoker
014-0024	Female	2	64	1	0	0	0	0	Typical	1	0	Other hospital	135	72	79	1	23.5556	1	2	150	53		1	ST segment depression,T-wave inversion	Anterior,Lateral	Sinus rhythm	1		Medical Tx	1		Oral agent	0			0			0			0			0		Never smoker
014-0025	Male	1	51	0	0	0	0	0	Typical	1	0	This hospital	89	54	71	1	24.4418	1	2	174	74		1	ST segment depression,T-wave inversion	Posterior,Lateral	Sinus rhythm	0			0			0			0			0			0			0		Current smoker	20	30
014-0026	Female	2	86	1	1	1	1	1	Typical	0	1	Other hospital	105	65	167	3	18.0737	1	1	145	38		1	ST segment elevation	Inferior	Other	0			0			0			0			0			1	1997	Medical Tx	0		Never smoker
014-0027	Male	1	47	0	0	0	0	0	Typical	0	0	Other hospital	163	112	86	1	22.1453	1	2	170	64		1	Q wave	Anterior	Sinus rhythm	0			0			0			0			0			0			0		Current smoker	20	10
014-0028	Female	2	74	1	1	1	0	0	Typical	1	1	This hospital	138	78	93	3	17.7778	1	1	150	40		1	Q wave,ST segment depression	Undetermined	Sinus rhythm	1		Medical Tx	0			1		Medical Tx	0			1		Medical Tx	0			0		Current smoker	20	40
014-0029	Female	2	81	1	1	1	1	1	Typical	1	0	Other hospital	166	72	94	3	20.8889	1	2	150	47		1	No change	Undetermined	Other	0			0			0			0			0			0			0		Never smoker
014-0030	Male	1	65	1	1	0	0	0	Typical	0	0	119	149	87	57	1	21.1327	1	2	182	70		1	ST segment elevation	Anterior,Lateral	Sinus rhythm	0			1	1997	Oral agent	0			0			0			0			0		Never smoker
014-0031	Female	2	76	1	1	1	1	0	Typical	0	0	Other hospital	154	88	71	1	21.4031	1	2	145	45		1	ST segment elevation	Anterior	Sinus rhythm	0			0			0			0			0			0			0		Never smoker
014-0032	Male	1	54	0	0	0	0	0	Typical	0	1	Other hospital	148	92	79	1	23.1834	1	2	170	67		1	ST segment elevation,Q wave	Anterior	Sinus rhythm	0			0			0			0			0			0			0		Current smoker	20	30
014-0033	Male	1	69	1	1	0	0	0	Typical	0	1	119	134	68	51	1	24.6755	2	2	172	73		1	ST segment depression	Anterior,Lateral	Sinus rhythm	1	2009	Medical Tx	0			0			0			0			0			0		Ex- smoker	10	10
014-0034	Male	1	51	0	0	0	0	0	Typical	0	0	Other hospital	126	87	89	1	21.1073	1	2	170	61		1	ST segment elevation,Q wave	Anterior,Lateral	Sinus rhythm	0			0			0			0			0			0			0		Current smoker	20	20
014-0035	Female	2	69	1	1	0	0	0	Typical	0	1	Other hospital	186	112	80	1	19.6283	1	2	158	49		1	No change	Undetermined	Sinus rhythm	0			0			0			0			0			0			0		Never smoker
014-0036	Male	1	61	1	0	0	0	0	Typical	0	0	This hospital	119	85	52	1	23.3067	1	2	167	65		1	ST segment elevation,Q wave,ST segment depression	Inferior	Atrial fibrillation	1	2011	Medical Tx	0			0			0			0			0			0		Current smoker	5	40
014-0037	Male	1	76	1	1	1	1	0	Atypical	1	1	Other hospital	134	77	86	1	17.9982	1	1	165	49		1	Q wave,T-wave inversion	Lateral	Atrial fibrillation	0			0			0			0			0			1	2001	Medical Tx	0		Ex- smoker	10	15
014-0038	Female	2	67	1	1	0	0	0	Typical	0	1	This hospital	174	92	58	1	25.5588	2	3	157	63		1	ST segment elevation	Anterior	Atrial fibrillation	0			0			0			0			0			0			0		Never smoker
014-0039	Female	2	79	1	1	1	1	0	Typical	0	0	Other hospital	110	69	87	1	19.3878	1	2	140	38		1	ST segment elevation,ST segment depression	Inferior	Sinus rhythm	1	2002	Medical Tx	0			0			0			1	2002	Medical Tx	0			0		Ex- smoker	20	20
014-0040	Female	2	79	1	1	1	1	0	Typical	0	1	Other hospital	157	80	81	1	24.1965	1	2	148	53		1	Q wave	Anterior,Inferior,Lateral	Sinus rhythm	1		Medical Tx	1		Oral agent	0			0			0			0			Infarction	No	Never smoker
014-0041	Female	2	79	1	1	1	1	0	Typical	0	1	Other hospital	147	71	98	1	17.2248	1	1	158	43		1	ST segment depression,T-wave inversion	Anterior,Lateral	Sinus rhythm	1		Medical Tx	0			0			0			1	2010	Medical Tx	0			0		Never smoker
014-0042	Female	2	76	1	1	1	1	0	Typical	0	1	Other hospital	168	100	73	1							1	T-wave inversion	Anterior,Lateral	Sinus rhythm	0			0			0			0			0			0			0		Never smoker
014-0043	Male	1	73	1	1	1	0	0	Typical	0	1	This hospital	105	58	62	1	23.8281	1	2	160	61		1	No change	Undetermined	Sinus rhythm	1	2011	Medical Tx	1	2011	Oral agent	0			0			0			0			0		Ex- smoker	20	30
014-0044	Male	1	75	1	1	1	1	0	Typical	1	1	119	74	44	57	3	29.4118	3	3	170	85		1	Q wave	Lateral	Atrial fibrillation	1	2002	Medical Tx	0			0			0			0			0			Infarction	Medical Tx	Ex- smoker	20	30
014-0045	Male	1	62	1	0	0	0	0	Atypical	1	1	Other hospital	181	90	95	3	23.3556	1	2	178	74		1	T-wave inversion	Undetermined	Other	1	2002	Medical Tx	1	2002	Oral agent	0			1	2004	CABG	0			0			0		Unknown
014-0046	Male	1	64	1	0	0	0	0	Atypical	0	1	This hospital	141	76	85	3							1	ST segment depression,RBBB	Anterior	Other	0			0			0			0			0			0			0		Current smoker	20	40
014-0047	Male	1	64	1	0	0	0	0	Atypical	0	0	Other hospital	164	76	58	1	24.5089	2	2	169	70		1	ST segment elevation	Inferior	Sinus rhythm	0			0			0			0			0			0			0		Ex- smoker	30	14
014-0048	Male	1	55	0	0	0	0	0	Atypical	0	1	This hospital	180	80	68	1	28.7356	3	3	174	87		1	No change	Inferior	Sinus rhythm	0			0			0			1	2011	PCI	0			0			0		Unknown
014-0049	Male	1	59	0	0	0	0	0	Typical	0	0	Other hospital	102	61	63	1	18.1449	1	1	166	50		1	ST segment elevation	Undetermined	Sinus rhythm	0			0			0			0			0			0			0		Current smoker	10	30
014-0050	Male	1	54	0	0	0	0	0	Atypical	0	1	Other hospital	161	105	86	1	26.2966	2	3	185	90		1	T-wave inversion	Lateral	Sinus rhythm	0			0			0			0			0			0			0		Current smoker	20	20
014-0051	Male	1	65	1	1	0	0	0	Typical	0	0	This hospital	135	86	72	1							1	ST segment elevation	Anterior,Inferior,Lateral	Sinus rhythm	0			0			0			0			0			0			0		Never smoker
014-0052	Male	1	68	1	1	0	0	0	Typical	1	1	This hospital	150	80	61	1	24.977	2	2	165	68		1	No change	Anterior	Sinus rhythm	0			0			0			0			0			0			0		Never smoker
014-0053	Female	2	68	1	1	0	0	0	Atypical	0	1	Other hospital	165	95	67	1	31.245	4	3	158	78		1	Q wave,T-wave inversion	Anterior,Lateral	Sinus rhythm	0			0			0			0			0			0			0		Never smoker
014-0054	Male	1	73	1	1	1	0	0	Atypical	1	0	This hospital	171	95	123	3	21.4533	1	2	170	62		1	ST segment depression	Anterior,Lateral	Atrial fibrillation	0			0			0			0			0			0			0		Never smoker
014-0055	Female	2	77	1	1	1	1	0	Typical	0	1	Other hospital	144	84	71	1	18.4911	1	1	156	45		1	Q wave	Anterior	Sinus rhythm	1	2002	Medical Tx	0			0			0			0			0			0		Never smoker
014-0056	Male	1	54	0	0	0	0	0	Atypical	0	1	Other hospital	114	78	95	1	31.5115	4	3	169	90		1	ST segment elevation	Anterior	Sinus rhythm	1	2007	Medical Tx	1	2007	Oral agent	0			0			0			0			0		Current smoker	40	30
014-0057	Female	2	75	1	1	1	1	0	Atypical	0	1	Other hospital	105	60	50	1	25.1532	2	3	157	62		1	ST segment elevation,ST segment depression	Inferior,Posterior	Sinus rhythm	1	2002	Medical Tx	0			0			0			0			0			0		Never smoker
014-0058	Male	1	78	1	1	1	1	0	Atypical	0	1	Other hospital	110	70	57	1							1	ST segment elevation,Q wave,T-wave inversion	Inferior	Other	0			0			0			0			0			0			0		Current smoker	20	30
014-0059	Male	1	78	1	1	1	1	0	Typical	0	1	Other hospital	172	83	70	1	25.5296	2	3	162	67		1	ST segment elevation,Q wave,RBBB	Inferior	Sinus rhythm	0			0			0			0			0			0			0		Never smoker
014-0060	Male	1	90	1	1	1	1	1	Atypical	1	1	Other hospital	134	80	107	3	19.721	1	2	167	55		1	ST segment elevation	Inferior	Other	0			0			0			0			0			0			0		Current smoker	5	70
014-0061	Male	1	59	0	0	0	0	0	Atypical	1	1	This hospital	138	76	60	1	23.7387	1	2	168	67		1	No change	Undetermined	Sinus rhythm	0			1		Oral agent	0			1	2006	PCI	0			0			0		Current smoker	20	40
014-0062	Male	1	52	0	0	0	0	0	Atypical	1	1	This hospital	131	81	68	1	25.0995	2	3	167	70		1	ST segment elevation	Undetermined	Other	1		Medical Tx	0			0			0			0			0			0		Ex- smoker	20	30
014-0063	Male	1	78	1	1	1	1	0	Atypical	0	0	Other hospital	161	77	61	1	19.5312	1	2	160	50		1	ST segment elevation	Lateral	Sinus rhythm	0			0			0			0			0			0			0		Ex- smoker	20	50
014-0064	Female	2	50	0	0	0	0	0	Typical	1	1	Other hospital	142	75	93	3	26.7094	2	3	156	65		1	Q wave,ST segment depression	Undetermined	Sinus rhythm	0			1	2002	Oral agent	0			0			1	2002	0	0			0		Never smoker
014-0065	Female	2	64	1	0	0	0	0	Atypical	0	1	119	125	55	74	1	27.3923	3	3	148	60		1	T-wave inversion	Inferior,Lateral	Sinus rhythm	1		Medical Tx	1		Insulin	0			0			0			1	2011	Medical Tx	0		Never smoker
014-0066	Male	1	41	0	0	0	0	0	Typical	0	0	Other hospital	92	60	68	1	23.9995	1	2	172	71		1	ST segment elevation	Inferior	Sinus rhythm	1	2011	Medical Tx	0			0			0			0			0			0		Current smoker	20	20
014-0067	Male	1	60	1	0	0	0	0	Atypical	0	0	Other hospital	128	80	58	1	23.5294	1	2	170	68		1	ST segment elevation	Anterior	Other	1		Unk0wn	0			0			0			0			0			0		Never smoker
014-0068	Female	2	95	1	1	1	1	1	Atypical	0	0	Other hospital	126	87	120	1							1	ST segment elevation,T-wave inversion	Inferior	Sinus rhythm	1		Medical Tx	0			0			0			0			0			0		Ex- smoker	10	50
014-0069	Male	1	60	1	0	0	0	0	Typical	0	0	Other hospital	158	102	88	1	21.0937	1	2	160	54		1	ST segment depression,T-wave inversion	Inferior	Sinus rhythm	0			0			0			0			0			0			0		Current smoker	10	40
014-0070	Female	2	63	1	0	0	0	0	Atypical	0	1	Other hospital	154	101	107	1	24.974	2	2	155	60		1	T-wave inversion	Undetermined	Sinus rhythm	1		Medical Tx	1		Oral agent	0			0			0			0			0		Never smoker
014-0071	Female	2	71	1	1	1	0	0	Typical	1	1	Other hospital	145	91	78	1	25.3906	2	3	160	65		1	ST segment elevation	Inferior	Sinus rhythm	1		Medical Tx	0			0			0			0			0			0		Never smoker
014-0072	Male	1	60	1	0	0	0	0	Typical	0	1	This hospital	160	80	70	1	25.6055	2	3	170	74		1	ST segment elevation	Inferior	Sinus rhythm	0			0			0			0			0			0			0		Ex- smoker	20	30
014-0074	Male	1	64	1	0	0	0	0	Atypical	0	1	Other hospital	113	79	93	1	20.5499	1	2	168	58		1	ST segment elevation	Anterior	Sinus rhythm	0			0			0			0			0			0			0		Ex- smoker	20	20
014-0075	Male	1	90	1	1	1	1	1	Typical	0	0	This hospital	257	74	58	1	17.301	1	1	170	50		1	Q wave	Undetermined	Other	1	2006	Medical Tx	0			0			0			0			0			0		Current smoker	5	70
014-0076	Male	1	61	1	0	0	0	0	Atypical	1	1	This hospital	93	47	66	1	25.8645	2	3	168	73		0				1	2011	Medical Tx	1	2002	Oral agent	0			1	2004	PCI	0			0			0		Never smoker
014-0078	Male	1	71	1	1	1	0	0	Typical	0	0	Other hospital	148	90	60	1	24.2215	1	2	170	70		1	ST segment elevation	Inferior,Lateral	Sinus rhythm	0			0			0			0			0			0			0		Never smoker
014-0079	Male	1	76	1	1	1	1	0	Typical	0	0	Other hospital	122	77	87	1	22.4059	1	2	165	61		1	ST segment elevation	Anterior	Sinus rhythm	0			0			0			0			0			0			0		Never smoker
014-0080	Male	1	69	1	1	0	0	0	Typical	0	1	Other hospital	116	63	64	1							1	LBBB	Undetermined	Sinus rhythm	0			0			0			0			0			0			0		Never smoker
014-0081	Male	1	57	0	0	0	0	0	Typical	0	1	This hospital	161	73	79	1							1	ST segment elevation	Anterior,Lateral	Sinus rhythm	1		Medical Tx	0			0			0			0			0			0		Ex- smoker	90	10
014-0082	Female	2	64	1	0	0	0	0	Typical	0	0	Other hospital	109	76	85	1							1	No change	Undetermined	Sinus rhythm	1		Medical Tx	0			1		Medical Tx	0			0			0			0		Never smoker
014-0083	Female	2	73	1	1	1	0	0	Typical	0	1	This hospital	133	56	49	1	29.1749	3	3	156	71		1	No change	Undetermined	Other	1	1990	Medical Tx	0			0			0			0			0			0		Never smoker
014-0084	Male	1	61	1	0	0	0	0	Typical	0	0	This hospital	163	87	75	1	23.255	1	2	171	68		1	ST segment elevation,T-wave inversion	Anterior,Lateral	Sinus rhythm	1	2002	Unk0wn	1	2011	0	0			0			1	2002	Unk0wn	0			0		Unknown
014-0085	Male	1	84	1	1	1	1	1	Atypical	0	1	This hospital	136	99	61	3	23.3011	1	2	177	73		1	ST segment depression	Inferior,Posterior,Lateral	Sinus rhythm	1	2011	Medical Tx	0			0			1	2011	Medical Tx	0			1	2011	Medical Tx	0		Never smoker
014-0086	Female	2	68	1	1	0	0	0	Atypical	0	1	This hospital	118	78	78	3	27.2392	3	3	158	68		1	No change	Undetermined	Sinus rhythm	1		Medical Tx	0			0			0			1	2008	CABG	0			0		Never smoker
014-0087	Male	1	71	1	1	1	0	0	Atypical	0	1	Other hospital	107	58	56	1	23.1405	1	2	165	63		1	RBBB	Undetermined	Other	0			0			0			0			1	2002	PCI	0			0		Unknown
014-0088	Male	1	82	1	1	1	1	1	Typical	0	0	This hospital	113	61	104	1							1	ST segment elevation	Anterior	Sinus rhythm,Wide QRS tachycardia	0			1		Oral agent	0			0			0			0			0		Never smoker
014-0090	Male	1	73	1	1	1	0	0	Typical	0	0	Other hospital	105	58	56	1	18.3655	1	1	165	50		1	T-wave inversion	Undetermined	Other	0			0			0			0			0			0			0		Current smoker	10	40
014-0091	Male	1	82	1	1	1	1	1	Atypical	0	0	Other hospital	145	85	83	1							1	No change	Undetermined	Atrial fibrillation	0			0			0			0			0			1	2010	Medical Tx	Infarction	Medical Tx	Unknown
014-0092	Male	1	71	1	1	1	0	0	Atypical	0	1	Other hospital	103	72	80	1	23.7387	1	2	168	67		1	No change	Undetermined	Sinus rhythm	1		Medical Tx	1		Oral agent	0			0			1	1996	CABG	0			0		Current smoker	10	50
014-0093	Male	1	63	1	0	0	0	0	Atypical	0	1	Other hospital	142	83	127	3	23.533	1	2	161	61		1	ST segment elevation	Inferior	Other	0			0			0			0			0			0			0		Current smoker	10	40
014-0094	Female	2	89	1	1	1	1	1	Atypical	0	0	This hospital	139	75	66	1	20	1	2	150	45		1	RBBB	Undetermined	Sinus rhythm	0			0			0			1	2005	PCI	0			0			0		Unknown
014-0095	Male	1	45	0	0	0	0	0	Atypical	0	1	Other hospital	139	92	73	1	22.2291	1	2	171	65		1	ST segment elevation	Anterior	Sinus rhythm	0			0			0			0			0			0			0		Ex- smoker	10	20
014-0096	Male	1	58	0	0	0	0	0	Atypical	0	0	This hospital	124	70	82	1	22.8571	1	2	175	70		1	No change	Undetermined	Sinus rhythm	0			0			0			1	2007	Medical Tx	0			0			0		Current smoker	20	30
014-0097	Male	1	86	1	1	1	1	1	Atypical	0	1	This hospital	139	61	69	1	21.2245	1	2	175	65		1	No change	Undetermined	Sinus rhythm	1	2011	Medical Tx	1	2011	Oral agent	0			1	2011	Medical Tx	0			0			0		Ex- smoker	20	20
014-0098	Male	1	55	0	0	0	0	0	Typical	0	1	Other hospital	140	79	86	1	24.3375	1	2	172	72		1	RBBB	Undetermined	Sinus rhythm	0			0			0			0			0			0			0		Current smoker	20	30
014-0099	Male	1	75	1	1	1	1	0	Typical	0	1	Other hospital	138	78	102	1	22.68	1	2	164	61		1	ST segment depression	Inferior	Sinus rhythm	0			1	1988	Oral agent	0			0			0			0			0		Ex- smoker	6	20
014-0100	Female	2	64	1	0	0	0	0	Typical	0	1	This hospital	102	74	87	3	26.2222	2	3	150	59		1	Q wave,ST segment depression	Lateral	Sinus rhythm	1		Medical Tx	1		Oral agent	0			0			0			0			0		Never smoker
014-0101	Male	1	57	0	0	0	0	0	Atypical	0	0	Other hospital	108	71	92	1							1	ST segment depression	Undetermined	Sinus rhythm	0			0			0			0			0			0			0		Current smoker	20	30
014-0102	Male	1	62	1	0	0	0	0	Atypical	0	1	119	152	93	70	1	30.1103	4	3	163	80		1	ST segment depression	Anterior,Lateral	Sinus rhythm	0			0			0			0			1	2006	Medical Tx	0			0		Current smoker	20	40
014-0103	Female	2	68	1	1	0	0	0	Atypical	0	0	Other hospital	127	65	62	1	21.3593	1	2	153	50		1	No change	Undetermined	Sinus rhythm	0			0			0			0			0			0			0		Never smoker
014-0104	Male	1	55	0	0	0	0	0	Atypical	0	1	Other hospital	148	97	77	1	24.093	1	2	168	68		1	ST segment elevation	Lateral	Sinus rhythm	0			1	2009	Oral agent	0			0			0			0			0		Never smoker
014-0105	Male	1	66	1	1	0	0	0	Typical	0	0	This hospital	192	115	80	1	27.0641	2	3	173	81		1	ST segment elevation	Inferior	Sinus rhythm	1	1987	Medical Tx	1	2008	Oral agent	0			0			1	1982	Medical Tx	0			0		Ex- smoker	20	30
014-0106	Male	1	50	0	0	0	0	0	Atypical	0	1	Other hospital	138	85	90	1	21.3039	1	2	165	58		1	No change	Undetermined	Sinus rhythm	0			0			0			0			0			0			0		Current smoker	20	30
014-0107	Female	2	64	1	0	0	0	0	Atypical	0	1	Other hospital	131	74	86	1	21.9138	1	2	148	48		1	No change	Undetermined	Sinus rhythm	0			0			0			0			0			0			0		Never smoker
014-0108	Male	1	77	1	1	1	1	0	Atypical	1	1	This hospital	131	73	52	1	22.6562	1	2	160	58		1	No change	Undetermined	Other	0			0			0			0			0			0			0		Ex- smoker	20	25
014-0109	Female	2	67	1	1	0	0	0	Atypical	0	1	Other hospital	128	67	72	1	22.0604	1	2	155	53		1	T-wave inversion	Anterior,Lateral	Sinus rhythm	1	2002	Medical Tx	0			0			0			0			0			0		Never smoker
014-0110	Male	1	77	1	1	1	1	0	Atypical	1	0	Other hospital	162	88	65	1							1	ST segment elevation,Q wave,ST segment depression	Inferior	Sinus rhythm	0			1	2009	Oral agent	0			0			0			0			0		Current smoker	10	55
014-0111	Female	2	81	1	1	1	1	1	Typical	0	0	Other hospital	110	61	66	1	22.2222	1	2	150	50		1	ST segment elevation	Anterior,Lateral	Sinus rhythm	1	2009	Medical Tx	0			0			0			0			0			0		Never smoker
014-0112	Male	1	54	0	0	0	0	0	Atypical	0	1	119	117	76	56	1	27.0538	2	3	162	71		1	No change	Undetermined	Other	0			0			0			0			1	2008	Medical Tx	0			0		Never smoker
014-0113	Male	1	43	0	0	0	0	0	Typical	0	1	Other hospital	177	115	106	1	26.3329	2	3	171	77		1	ST segment depression	Undetermined	Other	1	2004	Medical Tx	0			0			0			0			0			0		Current smoker	4	10
014-0114	Male	1	62	1	0	0	0	0	Typical	1	1	119	69	39	45	1	25.8806	2	3	178	82		1	ST segment elevation	Inferior	Sinus rhythm	1	1997	Medical Tx	1	1997	Oral agent	0			0			0			0			0		Current smoker	20	40
014-0115	Male	1	44	0	0	0	0	0	Atypical	0	1	Other hospital	106	69	88	1	18.8092	1	2	171	55		1	ST segment elevation,Q wave	Inferior	Sinus rhythm	0			0			0			0			0			0			0		Current smoker	20	20
014-0116	Male	1	59	0	0	0	0	0	Typical	0	1	This hospital	125	75	76	1	24.9135	2	2	170	72		1	ST segment depression	Anterior	Sinus rhythm	0			0			0			0			0			0			0		Ex- smoker	20	40
014-0117	Female	2	75	1	1	1	1	0	Atypical	1	1	Other hospital	131	72	102	3	21.4031	1	2	145	45		1	Q wave	Anterior,Lateral	Sinus rhythm	0			0			0			0			0			0			0		Never smoker
014-0118	Female	2	81	1	1	1	1	1	Atypical	1	1	Other hospital	154	78	75	1	22.8928	1	2	155	55		1	ST segment elevation,Q wave,T-wave inversion	Anterior	Sinus rhythm	0			0			0			0			0			0			0		Current smoker	20	40
014-0119	Male	1	61	1	0	0	0	0	Atypical	1	1	Other hospital	77	58	57	4	23.1911	1	2	154	55		1	ST segment elevation	Posterior	Other	1	1997	Medical Tx	1	1997	Oral agent	1	2012	Medical Tx	0			0			0			0		Current smoker	20	20
014-0120	Male	1	51	0	0	0	0	0	Atypical	1	1	Other hospital	133	78	61	1	22.6757	1	2	168	64		1	No change	Undetermined	Sinus rhythm	0			1	2012	0	0			0			0			0			0		Current smoker	20	20
014-0121	Male	1	70	1	1	1	0	0	Atypical	0	1	This hospital	147	76	84	1	23.8751	1	2	165	65		1	RBBB	Undetermined	Sinus rhythm	1	1992	Medical Tx	0			0			0			0			0			0		Current smoker	20	20
014-0122	Female	2	85	1	1	1	1	1	Atypical	1	1	Other hospital	154	86	103	3	31.1111	4	3	150	70		1	ST segment depression	Inferior,Lateral	Atrial fibrillation	1	1992	Medical Tx	0			0			0			0			0			TIA	Medical Tx	Never smoker
014-0123	Male	1	59	0	0	0	0	0	Typical	0	1	Other hospital	156	100	98	1	23.7954	1	2	164	64		1	ST segment elevation	Anterior	Sinus rhythm	0			0			0			0			0			0			0		Current smoker	20	35
014-0124	Male	1	68	1	1	0	0	0	Atypical	1	0	This hospital	107	61	63	1	24.3046	1	2	161	63		1	ST segment elevation	Inferior	Sinus rhythm	0			1	1992	Oral agent	0			0			0			0			0		Unknown
014-0125	Female	2	83	1	1	1	1	1	Atypical	1	1	Other hospital	160	98	94	3	18.7962	1	2	153	44		1	Q wave,T-wave inversion	Anterior,Lateral	Sinus rhythm	1		Unk0wn	0			0			0			0			0			0		Never smoker
014-0126	Male	1	71	1	1	1	0	0	Atypical	0	1	Other hospital	104	62	71	1	20.202	1	2	165	55		1	ST segment depression	Anterior,Inferior	Sinus rhythm	0			0			0			0			0			0			0		Ex- smoker	20	40
014-0127	Male	1	55	0	0	0	0	0	Atypical	0	0	Other hospital	194	108	54	1	24.6094	2	2	160	63		1	No change	Undetermined	Sinus rhythm	0			0			0			0			0			0			0		Unknown
014-0128	Male	1	48	0	0	0	0	0	Typical	0	1	Other hospital	160	87	69	1	23.939	1	2	171	70		1	ST segment elevation	Inferior	Sinus rhythm	1	2002	Medical Tx	1	2008	Oral agent	0			0			0			0			0		Ex- smoker	20	20
014-0129	Female	2	75	1	1	1	1	0	Atypical	0	1	Other hospital	181	114	85	1							1	ST segment elevation,T-wave inversion	Anterior,Lateral	Sinus rhythm	0			0			0			0			0			0			0		Never smoker
014-0130	Female	2	77	1	1	1	1	0	Typical	0	0	Other hospital	157	79	86	1	21.875	1	2	160	56		1	No change	Undetermined	Sinus rhythm	1		Medical Tx	1		Oral agent	0			0			0			0			0		Never smoker
014-0131	Male	1	68	1	1	0	0	0	Atypical	0	1	Other hospital	136	82	65	1	22.9481	1	2	167	64		1	ST segment elevation,T-wave inversion	Inferior	2nd degree AV block	0			0			0			0			0			0			0		Never smoker
014-0132	Male	1	81	1	1	1	1	1	Typical	1	1	Other hospital	128	71	95	1	21.7778	1	2	150	49		1	ST segment elevation	Inferior,Lateral	Sinus rhythm	1	2002	0	0			0			0			0			0			Infarction	No	Ex- smoker	2	10
014-0133	Male	1	57	0	0	0	0	0	Atypical	0	1	Other hospital	123	69	94	1	19.9481	1	2	163	53		1	No change	Undetermined	Sinus rhythm	1	1992	Medical Tx	1	1992	Oral agent	0			0			0			0			Infarction	Medical Tx	Current smoker	10	35
014-0134	Female	2	70	1	1	1	0	0	Typical	0	0	Other hospital	121	62	76	1	22.0317	1	2	158	55		1	No change	Undetermined	Sinus rhythm	1	2002	Medical Tx	1	1972	Oral agent	0			0			1	2007	Medical Tx	0			TIA	Unknown	Never smoker
014-0135	Male	1	78	1	1	1	1	0	Typical	0	1	This hospital	94	60	115	1	25.2493	2	3	178	80		1	ST segment elevation	Anterior,Lateral	Sinus rhythm	0			0			0			0			0			0			0		Ex- smoker	60	25
014-0136	Male	1	80	1	1	1	1	1	Typical	1	0	Other hospital	143	97	84	2	18.3655	1	1	165	50		1	ST segment elevation	Anterior	Sinus rhythm	1		Medical Tx	0			0			0			0			0			Infarction	Unknown	Never smoker
014-0137	Female	2	69	1	1	0	0	0	Typical	0	0	Other hospital	155	82	56	1	27.7671	3	3	153	65		1	T-wave inversion	Anterior	Sinus rhythm	1		Medical Tx	0			1		Medical Tx	0			0			0			0		Never smoker
014-0138	Female	2	71	1	1	1	0	0	Typical	0	1	This hospital	165	90	76	1	22.2222	1	2	150	50		1	Q wave	Anterior	Sinus rhythm	1	1992	Medical Tx	1	1987	Oral agent	0			0			1	2003	PCI	0			0		Never smoker
014-0139	Male	1	71	1	1	1	0	0	Typical	0	0	This hospital	138	73	69	1	25.1559	2	3	168	71		1	ST segment elevation	Inferior	Sinus rhythm	1	2002	Medical Tx	1	2002	Oral agent	0			0			0			0			0		Never smoker
014-0140	Female	2	53	0	0	0	0	0	Atypical	0	0	Other hospital	112	70	59	1	22.8329	1	2	158	57		1	ST segment elevation,ST segment depression	Anterior	Sinus rhythm	1	2007	Medical Tx	0			0			0			0			0			0		Never smoker
014-0141	Male	1	47	0	0	0	0	0	Typical	0	0	Other hospital	124	74	80	1	31.2452	4	3	162	82		1	No change	Undetermined	Sinus rhythm	0			0			0			0			0			0			0		Current smoker	50	25
014-0142	Female	2	79	1	1	1	1	0	Atypical	0	1	Other hospital	121	65	91	3	18.902	1	2	156	46		1	ST segment depression	Undetermined	Sinus rhythm	1	1982	Medical Tx	0			0			0			0			0			TIA	Unknown	Never smoker
014-0143	Male	1	72	1	1	1	0	0	Typical	1	0	Other hospital	49	28	40	4	22.0386	1	2	165	60		1	ST segment elevation	Anterior,Inferior	Sinus rhythm	0			1	1992	Oral agent	0			0			0			0			0		Ex- smoker	20	45
014-0144	Male	1	82	1	1	1	1	1	Typical	1	1	Other hospital	157	82	91	3	19.3772	1	2	170	56		1	ST segment depression,T-wave inversion	Anterior	Sinus rhythm	1		Unk0wn	0			0			0			0			0			0		Unknown
014-0145	Male	1	77	1	1	1	1	0	Typical	1	1	Other hospital	204	105	73	1	23.7812	1	2	174	72		1	T-wave inversion	Anterior	Sinus rhythm	1		0	0			0			0			0			0			0		Current smoker	10	30
014-0146	Female	2	72	1	1	1	0	0	Typical	0	0	This hospital	169	98	70	1	24.4444	1	2	150	55		1	No change	Undetermined	Sinus rhythm	0			0			0			0			0			0			0		Never smoker
014-0147	Female	2	89	1	1	1	1	1	Typical	0	0	Other hospital	175	88	108	1	21.4573	1	2	148	47		1	ST segment elevation	Inferior,Posterior	Sinus rhythm	0			0			0			0			0			0			0		Never smoker
014-0148	Male	1	53	0	0	0	0	0	Typical	0	0	119	151	99	81	1	22.7583	1	2	169	65		1	ST segment elevation	Anterior,Lateral	Sinus rhythm	0			0			0			0			0			0			0		Current smoker	20	20
014-0150	Male	1	71	1	1	1	0	0	Typical	0	1	Other hospital	128	75	75	1	30.4687	4	3	160	78		1	T-wave inversion	Anterior,Lateral	Sinus rhythm	1	2002	Medical Tx	0			0			0			0			0			0		Current smoker	20	50
014-0151	Male	1	76	1	1	1	1	0	Typical	0	0	This hospital	181	81	77	1	24.2215	1	2	170	70		1	ST segment depression	Posterior	Sinus rhythm	1		Medical Tx	0			0			0			0			0			0		Ex- smoker	30	40
014-0152	Male	1	62	1	0	0	0	0	Atypical	0	1	Other hospital	132	77	48	1	25.1486	2	3	162	66		1	No change	Undetermined	Sinus rhythm	1	1994	Medical Tx	0			0			1	2007	Medical Tx	0			0			0		Current smoker	30	45
014-0153	Male	1	51	0	0	0	0	0	Typical	0	0	This hospital	140	85	85	1	28.075	3	3	174	85		1	ST segment elevation	Inferior	Sinus rhythm	0			0			0			1	2002	Medical Tx	0			0			0		Ex- smoker	10	25
014-0154	Female	2	83	1	1	1	1	1	Atypical	0	1	Other hospital	135	95	112	3	22.2222	1	2	150	50		1	ST segment depression	Anterior	Atrial fibrillation	1	2002	Medical Tx	0			0			0			0			0			0		Never smoker
014-0156	Male	1	42	0	0	0	0	0	Typical	0	0	Other hospital	165	71	69	1	23.4568	1	2	180	76		1	ST segment elevation,ST segment depression	Inferior,Posterior	Sinus rhythm	0			0			0			0			0			0			0		Current smoker	20	20
014-0157	Male	1	67	1	1	0	0	0	Typical	0	1	Other hospital	139	83	89	1	25.3444	2	3	165	69		1	ST segment elevation,Q wave	Anterior,Inferior	Sinus rhythm	1	1997	Medical Tx	1	1992	Oral agent	0			0			0			0			0		Current smoker	20	25
014-0158	Male	1	70	1	1	1	0	0	Typical	0	0	This hospital	119	73	82	1	22.5827	1	2	163	60		1	ST segment elevation	Inferior	Sinus rhythm	1	1987	Medical Tx	1	1987	Oral agent	0			0			0			0			0		Never smoker
014-0159	Male	1	77	1	1	1	1	0	Typical	0	0	This hospital	113	65	54	1							1	RBBB	Undetermined	Sinus rhythm	0			0			0			0			0			0			0		Never smoker
014-0160	Male	1	69	1	1	0	0	0	Typical	1	0	Other hospital	117	61	100	3	21.7776	1	2	178	69		1	No change	Undetermined	Sinus rhythm	0			1	1987	Insulin	0			0			0			0			0		Never smoker
014-0161	Male	1	67	1	1	0	0	0	Atypical	0	1	This hospital	75	41	82	1	24.2215	1	2	170	70		1	No change	Undetermined	Sinus rhythm	1	2006	Medical Tx	1	2007	Oral agent	1	2006	Medical Tx	1	2009	CABG	1		Unk0wn	1		Unk0wn	Infarction	Medical Tx	Ex- smoker	30	30
014-0162	Male	1	55	0	0	0	0	0	Typical	0	0	Other hospital	156	95	63	1	23.6244	1	2	162	62		1	ST segment elevation,ST segment depression	Inferior,Lateral	Sinus rhythm	0			0			0			0			0			0			0		Current smoker	20	30
014-0163	Female	2	65	1	1	0	0	0	Typical	0	0	Other hospital	166	88	85	1	24.1415	1	2	155	58		1	ST segment elevation,ST segment depression	Inferior,Posterior	Sinus rhythm	0			0			1	2012	0	0			0			0			0		Never smoker
014-0164	Male	1	48	0	0	0	0	0	Typical	0	1	This hospital	206	114	90	1	29.7578	3	3	170	86		1	ST segment elevation,ST segment depression	Anterior	Sinus rhythm	0			0			0			0			0			0			0		Current smoker	20	30
014-0165	Female	2	62	1	0	0	0	0	Atypical	0	0	Other hospital	121	70	53	1	22.4766	1	2	155	54		1	ST segment elevation,ST segment depression	Inferior	Sinus rhythm	1	2007	Medical Tx	0			0			0			0			0			0		Never smoker
014-0166	Female	2	75	1	1	1	1	0	Atypical	0	0	Other hospital	91	55	56	1	24.1415	1	2	155	58		1	T-wave inversion	Lateral	Sinus rhythm	1	2009	Medical Tx	0			0			0			0			0			0		Never smoker
014-0167	Male	1	55	0	0	0	0	0	Typical	1	0	This hospital	152	99	90	1	26.9896	2	3	170	78		1	No change	Undetermined	Sinus rhythm	0			0			0			0			0			0			0		Current smoker	40	30
014-0168	Male	1	61	1	0	0	0	0	Typical	0	0	This hospital	143	86	62	1	27.3437	3	3	160	70		1	No change	Undetermined	Sinus rhythm	1	2002	Medical Tx	0			0			0			0			0			0		Never smoker
014-0169	Female	2	58	0	0	0	0	0	Typical	0	0	This hospital	198	109	90	3	29.0688	3	3	173	87		1	ST segment elevation,ST segment depression	Anterior,Lateral	Sinus rhythm	0			0			1	2010	0	0			0			0			0		Never smoker
014-0170	Male	1	74	1	1	1	0	0	Typical	0	1	Other hospital	113	61	75	1	28.0664	3	3	173	84		1	ST segment elevation	Inferior	Sinus rhythm	1	1982	Medical Tx	1	1982	Oral agent	0			0			0			0			0		Never smoker
014-0172	Female	2	88	1	1	1	1	1	Typical	1	0	Other hospital	118	74	160	4	24	1	2	150	54		1	LBBB	Undetermined	Atrial fibrillation	1	2007	Medical Tx	0			0			0			0			0			0		Never smoker
014-0173	Male	1	50	0	0	0	0	0	Typical	0	0	This hospital	183	120	60	1	28.3937	3	3	172	84		1	ST segment elevation,ST segment depression	Inferior	Sinus rhythm	1	2010	0	1	2012	Oral agent	1	2010	0	0			0			0			0		Current smoker	10	30
014-0174	Male	1	57	0	0	0	0	0	Typical	0	0	Other hospital	84	57	37	1	20.9573	1	2	172	62		1	ST segment elevation,ST segment depression	Inferior	Sinus rhythm	1	2009	0	0			0			0			0			0			0		Current smoker	40	30
014-0175	Male	1	69	1	1	0	0	0	Typical	0	0	Other hospital	104	56	71	1	21.5451	1	2	171	63		1	ST segment elevation	Inferior	Sinus rhythm	0			0			0			0			0			0			0		Ex- smoker	10	20
014-0176	Male	1	63	1	0	0	0	0	Typical	0	1	Other hospital	102	51	83	1	20.202	1	2	165	55		1	ST segment elevation	Inferior	Sinus rhythm	0			1		Oral agent	0			0			0			0			0		Current smoker	20	40
014-0178	Male	1	46	0	0	0	0	0	Typical	0	0	This hospital	156	109	87	1	26.0276	2	3	172	77		1	ST segment elevation	Lateral	Sinus rhythm	1	1992	Medical Tx	0			1	2011	Medical Tx	0			0			0			0		Current smoker	6	20
014-0179	Male	1	41	0	0	0	0	0	Typical	0	1	Other hospital	135	76	114	1	24.9135	2	2	170	72		1	ST segment elevation,ST segment depression	Posterior	Sinus rhythm	1	2010	Medical Tx	0			0			0			0			0			0		Current smoker	20	20
014-0180	Male	1	59	0	0	0	0	0	Typical	1	1	Other hospital	139	93	77	1	23.1473	1	2	161	60		1	ST segment elevation	Anterior	Sinus rhythm	0			0			1	2011	Medical Tx	0			0			0			0		Never smoker
014-0181	Male	1	57	0	0	0	0	0	Typical	0	0	Other hospital	150	76	62	1	25.6896	2	3	172	76		1	No change	Undetermined	Sinus rhythm	0			0			0			0			0			0			0		Current smoker	20	40
014-0182	Female	2	74	1	1	1	0	0	Atypical	1	1	Other hospital	227	110	112	3	26.7532	2	3	151	61		1	ST segment elevation,ST segment depression	Inferior	Sinus rhythm	0			0			0			0			0			0			TIA	No	Never smoker
014-0184	Male	1	51	0	0	0	0	0	Typical	0	0	119	147	91	61	1	22.5896	1	2	167	63		1	ST segment elevation,ST segment depression	Inferior	Sinus rhythm	1	2008	Medical Tx	0			0			0			0			0			0		Current smoker	20	20
014-0186	Female	2	82	1	1	1	1	1	Atypical	1	1	Other hospital	135	89	96	3	23.4375	1	2	160	60		1	ST segment elevation	Anterior,Lateral	Sinus rhythm	0			0			0			0			0			0			0		Never smoker
014-0187	Male	1	41	0	0	0	0	0	Typical	0	0	119	170	90	60	1	29.3524	3	3	178	93		1	ST segment elevation	Inferior	Atrial fibrillation	1	2007	0	0			0			0			0			0			0		Current smoker	20	20
014-0188	Male	1	35	0	0	0	0	0	Typical	0	1	Other hospital	116	83	111	3	21.0077	1	2	169	60		1	ST segment elevation	Undetermined	Sinus rhythm	0			0			0			0			0			0			0		Current smoker	20	17
014-0189	Male	1	66	1	1	0	0	0	Typical	0	0	This hospital	176	123	92	1	27.0416	2	3	172	80		1	ST segment depression	Undetermined	Sinus rhythm	0			0			0			0			0			0			0		Ex- smoker	10	40
014-0190	Male	1	47	0	0	0	0	0	Atypical	1	1	This hospital	175	115	96	1	23.3355	1	2	163	62		1	ST segment depression	Inferior	Sinus rhythm	0			1	2007	Oral agent	0			0			0			0			0		Never smoker
014-0191	Male	1	70	1	1	1	0	0	Atypical	1	1	This hospital	87	55	100	3	22.7583	1	2	169	65		1	No change	Undetermined	Sinus rhythm	1	2009	Medical Tx	1	2009	Oral agent	0			0			0			0			0		Ex- smoker	20	50
014-0192	Male	1	55	0	0	0	0	0	Typical	0	1	This hospital	180	108	72	1	23.03	1	2	168	65		1	T-wave inversion	Undetermined	Sinus rhythm	1	2012	Medical Tx	0			0			0			0			0			0		Current smoker	20	30
014-0193	Male	1	57	0	0	0	0	0	Typical	0	1	Other hospital	151	75	100	1	27.2509	3	3	167	76		1	ST segment elevation	Anterior	Sinus rhythm	0			0			0			0			0			0			0		Current smoker	15	40
014-0194	Male	1	66	1	1	0	0	0	Typical	1	1	Other hospital	101	75	64	1	15.8079	1	1	163	42		1	ST segment elevation	Inferior	2nd degree AV block	0			0			0			0			0			0			0		Unknown
014-0195	Male	1	53	0	0	0	0	0	Typical	0	0	Other hospital	175	93	47	1	24.6755	2	2	172	73		1	ST segment elevation	Inferior,Posterior	Atrial fibrillation	0			0			0			0			0			0			0		Current smoker	5	40
014-0196	Female	2	45	0	0	0	0	0	Typical	0	1	119	122	72	60	1	23.1247	1	2	157	57		1	ST segment elevation,Q wave	Inferior	Sinus rhythm	0			1	2011	0	0			0			0			0			0		Never smoker
014-0197	Male	1	56	0	0	0	0	0	Typical	0	0	119	100	60	29	4	25.2174	2	3	163	67		1	ST segment elevation,ST segment depression	Lateral	Sinus rhythm	1	2008	Medical Tx	0			0			0			0			0			0		Never smoker
014-0198	Male	1	55	0	0	0	0	0	Typical	0	0	Other hospital	138	88	80	1	20.7157	1	2	173	62		1	ST segment elevation	Anterior	Sinus rhythm	0			0			0			0			0			0			0		Current smoker	20	30
014-0199	Female	2	91	1	1	1	1	1	Typical	1	1	Other hospital	124	70	70	3							1	ST segment elevation	Anterior	Sinus rhythm	0			0			0			0			0			0			0		Unknown
014-0200	Female	2	78	1	1	1	1	0	Typical	1	0	This hospital	131	107	107	3	16.6493	1	1	155	40		1	ST segment elevation	Undetermined	Sinus rhythm	1		Medical Tx	1		Oral agent	0			0			0			0			0		Never smoker
014-0201	Male	1	64	1	0	0	0	0	Typical	0	1	Other hospital	122	67	81	3	26.7299	2	3	173	80		1	ST segment elevation	Anterior	Sinus rhythm	0			0			0			1	2004	Medical Tx	0			0			0		Current smoker	20	30
014-0203	Male	1	59	0	0	0	0	0	Typical	0	0	This hospital	180	88	80	1	22.4913	1	2	170	65		1	ST segment elevation,ST segment depression,RBBB	Anterior	Atrial fibrillation	0			0			0			0			0			0			0		Current smoker	20	40
014-0204	Female	2	48	0	0	0	0	0	Typical	0	0	This hospital	134	80	76	1	28.3039	3	3	155	68		1	ST segment depression,T-wave inversion	Lateral	Sinus rhythm	1	2011	Medical Tx	0			0			1	2012	Medical Tx	0			0			0		Current smoker	10	20
014-0205	Male	1	68	1	1	0	0	0	Atypical	1	0	This hospital	140	89	132	2	22.0386	1	2	165	60		1	T-wave inversion	Inferior	Sinus rhythm	0			0			0			1	2012	PCI	0			0			0		Current smoker	20	50
014-0206	Female	2	62	1	0	0	0	0	Typical	0	1	This hospital	157	88	97	1	22.3674	1	2	151	51		1	T-wave inversion	Lateral	Sinus rhythm	1	1993	Medical Tx	1	1993	Oral agent	0			1	2003	PCI	0			1	2009	Medical Tx	0		Never smoker
014-0207	Male	1	71	1	1	1	0	0	Typical	0	0	Other hospital	153	84	52	1	25.7117	2	3	165	70		1	T-wave inversion	Undetermined	Sinus rhythm	1	2012	Medical Tx	1		Unk0wn	0			0			0			0			0		Ex- smoker	10	40
014-0208	Male	1	54	0	0	0	0	0	Typical	0	0	Other hospital	178	99	69	1	25.3515	2	3	172	75		1	Q wave,ST segment depression	Anterior	Sinus rhythm	0			1	2012	Oral agent	0			0			0			0			0		Unknown
014-0209	Male	1	57	0	0	0	0	0	Typical	0	0	Other hospital	147	77	79	1	20.8307	1	2	178	66		1	T-wave inversion	Inferior	Sinus rhythm	0			0			0			0			0			0			0		Ex- smoker	20	25
014-0210	Male	1	62	1	0	0	0	0	Typical	0	1	Other hospital	122	88	90	1	22.231	1	2	167	62		1	ST segment depression	Undetermined	Sinus rhythm	0			0			0			0			0			0			0		Current smoker	40	40
014-0211	Male	1	55	0	0	0	0	0	Typical	0	1	119	151	89	87	1	23.2434	1	2	162	61		1	No change	Undetermined	Sinus rhythm	0			0			1	2002	0	0			0			0			0		Ex- smoker	20	30
014-0212	Male	1	57	0	0	0	0	0	Typical	0	0	This hospital	168	110	69	1	26.4463	2	3	165	72		1	ST segment depression	Anterior	Sinus rhythm	1	2012	Unk0wn	0			0			0			0			0			0		Ex- smoker	20	20
014-0213	Male	1	63	1	0	0	0	0	Typical	0	1	This hospital	109	76	110	1	22.4996	1	2	166	62		1	ST segment depression	Lateral	Sinus rhythm	1		Medical Tx	0			0			0			0			0			0		Ex- smoker	20	20
014-0214	Female	2	58	0	0	0	0	0	Typical	0	0	Other hospital	130	83	91	1	27.6398	3	3	158	69		1	No change	Undetermined	Sinus rhythm	1	2012	Medical Tx	0			0			0			0			0			0		Never smoker
014-0215	Male	1	58	0	0	0	0	0	Typical	0	0	This hospital	145	100	90	1	24.4473	1	2	168	69		1	Q wave	Anterior	Sinus rhythm	1	2011	Medical Tx	0			0			0			0			0			0		Never smoker
014-0216	Male	1	63	1	0	0	0	0	Typical	1	0	This hospital	132	89	50	1	20.984	1	2	176	65		1	ST segment elevation	Anterior,Lateral	Sinus rhythm	1		Medical Tx	0			0			1	2008	PCI	0			0			0		Never smoker
014-0217	Female	2	73	1	1	1	0	0	Typical	0	0	This hospital	179	84	95	1	20.7756	1	2	152	48		1	ST segment elevation,ST segment depression	Inferior	Sinus rhythm	0			1		Oral agent	0			0			0			0			0		Never smoker
014-0218	Male	1	54	0	0	0	0	0	Atypical	0	0	Other hospital	112	74	94	1	24.2187	1	2	160	62		1	ST segment elevation	Undetermined	Sinus rhythm	0			0			0			0			0			0			0		Never smoker
014-0219	Female	2	64	1	0	0	0	0	Typical	0	0	This hospital	153	91	88	1	19.6506	1	2	153	46		1	T-wave inversion	Anterior,Lateral	Sinus rhythm	0			0			0			0			0			0			0		Current smoker	10	30
014-0220	Male	1	53	0	0	0	0	0	Atypical	1	1	This hospital	100	96	96	3	25.9516	2	3	170	75		1	ST segment depression	Anterior	Sinus rhythm	0			0			0			1	1998	PCI	0			0			0		Current smoker	13	30
014-0221	Female	2	71	1	1	1	0	0	Typical	0	1	Other hospital	164	90	81	1	20	1	2	150	45		1	ST segment elevation,ST segment depression	Lateral	Sinus rhythm	0			0			0			0			0			0			0		Never smoker
014-0222	Male	1	86	1	1	1	1	1	Typical	0	0	Other hospital	132	92	88	3	20.7612	1	2	170	60		1	ST segment depression	Inferior	Sinus rhythm	0			0			0			0			1		Medical Tx	0			0		Unknown
014-0223	Male	1	51	0	0	0	0	0	Typical	0	1	This hospital	119	58	82	1	24.5089	2	2	169	70		1	No change	Undetermined	Sinus rhythm	0			0			0			0			0			0			0		Ex- smoker	20	10
014-0224	Male	1	70	1	1	1	0	0	Atypical	0	0	Other hospital	110	71	86	1	25.2092	2	3	169	72		1	ST segment depression	Anterior	Sinus rhythm	0			1	2000	Oral agent	0			0			0			0			0		Never smoker
014-0225	Female	2	65	1	1	0	0	0	Typical	0	0	This hospital	163	98	90	1	19.313	1	2	156	47		1	T-wave inversion	Anterior	Sinus rhythm	1	2003	Medical Tx	0			0			0			0			0			0		Never smoker
014-0226	Male	1	66	1	1	0	0	0	Typical	1	1	This hospital	188	106	95	1	23.7118	1	2	163	63		1	No change	Undetermined	Sinus rhythm	1	2008	0	0			0			0			0			0			Infarction	Medical Tx	Never smoker
014-0227	Male	1	66	1	1	0	0	0	Typical	1	1	Other hospital	143	84	69	1	30.4498	4	3	170	88		1	ST segment depression	Anterior	Sinus rhythm	1	2003	Medical Tx	0			0			0			0			0			0		Never smoker
014-0228	Male	1	81	1	1	1	1	1	Typical	1	1	This hospital	134	73	61	1	24.0882	1	2	163	64		1	No change	Undetermined	Sinus rhythm	1	1973	Medical Tx	0			0			0			0			0			0		Ex- smoker	20	30
014-0229	Male	1	47	0	0	0	0	0	Typical	0	1	Other hospital	123	83	92	1	23.5102	1	2	175	72		1	ST segment elevation,ST segment depression	Anterior,Inferior	Sinus rhythm	0			0			0			0			0			0			0		Never smoker
014-0230	Male	1	62	1	0	0	0	0	Typical	0	1	This hospital	129	89	68	1	23.1405	1	2	165	63		1	No change	Undetermined	Sinus rhythm	1	2013	Medical Tx	0			0			0			0			0			0		Current smoker	20	30
014-0231	Female	2	46	0	0	0	0	0	Typical	1	1	This hospital	134	87	68	1	27.1203	3	3	156	66		1	No change	Undetermined	Sinus rhythm	0			0			0			0			0			0			0		Never smoker
014-0232	Male	1	49	0	0	0	0	0	Typical	0	1	Other hospital	140	100	98	1	22.6422	1	2	182	75		1	RBBB	Undetermined	Sinus rhythm	0			0			0			0			0			0			0		Unknown
014-0233	Male	1	53	0	0	0	0	0	Typical	0	1	Other hospital	132	74	102	1	22.6757	1	2	168	64		1	ST segment elevation	Anterior	Sinus rhythm	0			0			0			0			0			0			0		Current smoker	20	30
014-0234	Male	1	54	0	0	0	0	0	Typical	0	0	Other hospital	142	79	74	1	26.4236	2	3	174	80		1	No change	Undetermined	Sinus rhythm	1	1998	Medical Tx	1	2010	Oral agent	1	1998	Medical Tx	0			0			0			Infarction	Medical Tx	Current smoker	20	30
014-0235	Male	1	74	1	1	1	0	0	Typical	0	1	119	144	77	86	1	22.2656	1	2	160	57		1	ST segment depression	Anterior	Sinus rhythm	1	1993	Medical Tx	1	1993	Insulin	1	1993	Medical Tx	0			0			0			0		Never smoker
014-0236	Male	1	66	1	1	0	0	0	Typical	1	1	This hospital	110	70	81	1	28.7347	3	3	175	88		1	ST segment elevation,Q wave	Anterior	Sinus rhythm	0			0			0			0			0			0			0		Current smoker	20	45
014-0237	Female	2	77	1	1	1	1	0	Typical	0	1	Other hospital	151	57	58	1	25.8065	2	3	155	62		1	No change	Undetermined	Sinus rhythm	1	1993	Medical Tx	1	1993	Insulin	1	2008	Medical Tx	0			0			0			0		Never smoker
014-0238	Female	2	55	0	0	0	0	0	Typical	0	1	This hospital	93	60	88	1	28.257	3	3	164	76		1	ST segment depression	Anterior,Lateral	Sinus rhythm	1	2005	Medical Tx	1	1983	Insulin	0			0			0			0			0		Never smoker
014-0239	Female	2	67	1	1	0	0	0	Typical	0	0	Other hospital	173	107	78	1	23.8281	1	2	160	61		1	ST segment elevation,ST segment depression	Lateral	Sinus rhythm	0			0			0			0			0			0			0		Never smoker
014-0240	Female	2	71	1	1	1	0	0	Typical	0	1	This hospital	177	84	56	1	28.984	3	3	139	56		0				0			1	1983	Oral agent	0			1	2004	PCI	0			0			0		Never smoker
014-0243	Male	1	82	1	1	1	1	1	Typical	0	1	Other hospital	184	102	77	1	20.202	1	2	165	55		1	T-wave inversion	Anterior	Sinus rhythm	1	2003	Medical Tx	0			0			0			0			0			0		Current smoker	20	40
014-0244	Male	1	53	0	0	0	0	0	Typical	0	0	This hospital	116	70	60	2	22.6757	1	2	168	64		1	ST segment elevation	Inferior	Sinus rhythm	0			1	2003	Oral agent	0			1	2002	PCI	0			0			0		Current smoker	20	35
014-0245	Female	2	62	1	0	0	0	0	Typical	0	1	Other hospital	165	75	100	1	23.8281	1	2	160	61		1	ST segment depression	Anterior	Sinus rhythm	1	1993	Medical Tx	1	1993	Oral agent	0			0			0			0			0		Never smoker
014-0246	Male	1	60	1	0	0	0	0	Typical	0	1	This hospital	109	75	69	1	22.0581	1	2	169	63		1	ST segment elevation	Inferior	Sinus rhythm	0			0			0			0			0			0			0		Never smoker
014-0247	Male	1	52	0	0	0	0	0	Typical	0	1	This hospital	105	64	69	1	24.4898	1	2	175	75		1	No change	Undetermined	Sinus rhythm	0			0			0			0			1	2002	PCI	0			0		Current smoker	20	30
014-0248	Male	1	57	0	0	0	0	0	Typical	0	1	This hospital	156	101	72	1	26.3656	2	3	172	78		1	T-wave inversion	Anterior,Lateral	Sinus rhythm	1	2009	Medical Tx	0			0			0			0			0			0		Current smoker	20	30
014-0249	Male	1	72	1	1	1	0	0	Typical	1	0	Other hospital	147	76	66	1	21.9671	1	2	168	62		1	T-wave inversion	Inferior	Sinus rhythm	1	2005	Medical Tx	1	2009	Oral agent	0			0			0			0			0		Never smoker
014-0250	Male	1	65	1	1	0	0	0	Typical	0	1	This hospital	148	78	82	1	27.31	3	3	169	78		1	T-wave inversion	Inferior	Sinus rhythm	1	2005	Medical Tx	1	2012	Oral agent	0			0			0			0			Infarction	Medical Tx	Current smoker	36	20
014-0251	Female	2	72	1	1	1	0	0	Typical	1	1	119	186	119	117	3	19.8141	1	2	162	52		1	ST segment elevation	Inferior	Sinus rhythm	0			1	2012	Oral agent	0			0			0			0			0		Never smoker
014-0252	Male	1	68	1	1	0	0	0	Typical	1	1	This hospital	176	65	73	1	25.8166	2	3	167	72		1	No change	Undetermined	Sinus rhythm	1	2008	Medical Tx	0			1	2011	Medical Tx	0			0			0			0		Ex- smoker	20	40
014-0253	Male	1	60	1	0	0	0	0	Typical	1	0	Other hospital	133	78	64	1	21.7079	1	2	169	62		1	ST segment elevation	Inferior	Sinus rhythm	0			1	2001	Oral agent	1	2012	Medical Tx	0			0			0			0		Current smoker	20	40
014-0254	Male	1	53	0	0	0	0	0	Typical	0	0	Other hospital	136	82	80	2	22.4913	1	2	170	65		1	ST segment elevation	Anterior	Sinus rhythm	0			1		Oral agent	0			0			0			0			0		Current smoker	20	20
014-0255	Male	1	59	0	0	0	0	0	Typical	1	1	This hospital	119	79	95	1	24.0238	1	2	167	67		1	ST segment elevation	Inferior,Posterior	Sinus rhythm	0			0			0			0			0			0			0		Current smoker	20	40
014-0256	Male	1	65	1	1	0	0	0	Typical	1	1	This hospital	112	62	51	1	22.3214	1	2	168	63		1	No change	Undetermined	Sinus rhythm	0			0			0			1	2013	PCI	0			0			Infarction	Medical Tx	Ex- smoker	20	50
014-0257	Male	1	50	0	0	0	0	0	Typical	0	0	119	133	98	91	1							1	ST segment elevation,ST segment depression	Anterior,Inferior	Sinus rhythm	0			0			0			0			1	2013	0	0			0		Current smoker	20	30
014-0258	Male	1	64	1	0	0	0	0	Typical	0	1	119	198	106	62	1	24.5089	2	2	169	70		1	ST segment depression	Inferior	Sinus rhythm	0			0			0			0			1	1998	0	0			0		Current smoker	20	30
014-0259	Male	1	56	0	0	0	0	0	Atypical	0	0	119	129	83	132	4	26.1224	2	3	175	80		1	No change	Undetermined	Other	0			0			0			0			0			0			0		Unknown
014-0260	Male	1	50	0	0	0	0	0	Typical	0	0	Other hospital	193	90	70	1	26.5731	2	3	168	75		1	No change	Undetermined	Sinus rhythm	0			0			0			0			0			0			0		Ex- smoker	20	25
014-0261	Male	1	57	0	0	0	0	0	Typical	0	1	Other hospital	126	69	55	1	23.03	1	2	168	65		1	ST segment elevation	Inferior	Sinus rhythm	0			0			0			0			0			0			0		Current smoker	20	35
014-0262	Male	1	57	0	0	0	0	0	Atypical	0	0	Other hospital	137	75	90	1	24.9135	2	2	170	72		1	ST segment depression	Anterior,Lateral	Sinus rhythm	1		Medical Tx	1		Oral agent	0			0			0			0			0		Current smoker	13	30
014-0263	Male	1	68	1	1	0	0	0	Typical	1	0	Other hospital	163	91	67	1	23.9995	1	2	172	71		1	ST segment elevation	Inferior	Sinus rhythm	1	2008	Medical Tx	1	2003	Oral agent	0			0			0			0			Infarction	Medical Tx	Ex- smoker	20	40
014-0264	Male	1	48	0	0	0	0	0	Typical	1	1	This hospital	144	92	61	1	27.7767	3	3	161	72		1	No change	Undetermined	Sinus rhythm	0			0			0			0			0			0			0		Current smoker	20	20
014-0265	Female	2	81	1	1	1	1	1	Typical	1	1	Other hospital	126	78	114	1	20.0288	1	2	158	50		1	ST segment elevation	Anterior	Sinus rhythm	1	1993	Medical Tx	0			0			0			0			0			0		Never smoker
014-0266	Male	1	50	0	0	0	0	0	Typical	0	1	This hospital	173	107	78	1	23.7228	1	2	173	71		1	ST segment elevation	Inferior	Sinus rhythm	0			0			0			0			0			0			0		Current smoker	30	45
014-0267	Male	1	68	1	1	0	0	0	Typical	0	1	Other hospital	117	70	49	1	22.5827	1	2	163	60		1	ST segment elevation,ST segment depression	Anterior	Sinus rhythm	0			1	2013	Oral agent	0			0			1	1983	0	0			0		Current smoker	20	50
014-0268	Male	1	69	1	1	0	0	0	Atypical	0	0	Other hospital	133	73	76	1	27.3437	3	3	160	70		1	No change	Undetermined	Sinus rhythm	1	2007	Medical Tx	0			0			0			1	2008	PCI	0			Bleeding	Medical Tx	Never smoker
014-0269	Male	1	55	0	0	0	0	0	Typical	0	0	This hospital	170	107	79	1	27.7177	3	3	172	82		1	T-wave inversion	Undetermined	Sinus rhythm	1	2013	Medical Tx	0			0			0			0			0			0		Current smoker	20	35
014-0270	Male	1	50	0	0	0	0	0	Typical	0	1	Other hospital	140	94	93	1	25.4028	2	3	166	70		1	ST segment elevation	Anterior	Sinus rhythm	0			1	2007	Oral agent	0			0			0			0			0		Current smoker	20	25
014-0271	Female	2	83	1	1	1	1	1	Typical	1	0	Other hospital	60	40	68	1	24.4444	1	2	150	55		1	ST segment elevation,ST segment depression	Inferior	Sinus rhythm	1	2003	Medical Tx	0			0			0			0			0			0		Never smoker
014-0273	Male	1	49	0	0	0	0	0	Typical	0	1	Other hospital	137	103	103	1	21.3578	1	2	169	61		1	ST segment elevation	Anterior	Sinus rhythm	0			0			0			0			1	1999	PCI	0			0		Current smoker	20	25
014-0274	Male	1	52	0	0	0	0	0	Typical	0	0	Other hospital	103	73	67	1	27.7323	3	3	173	83		1	ST segment elevation,ST segment depression	Inferior	Sinus rhythm	0			0			0			0			0			0			0		Ex- smoker	40	30
014-0276	Male	1	62	1	0	0	0	0	Typical	0	0	119	133	90	60	1	25.5593	2	3	169	73		1	ST segment elevation	Anterior	Sinus rhythm	1	2008	Medical Tx	0			0			0			0			0			0		Ex- smoker	20	30
014-0277	Male	1	75	1	1	1	1	0	Typical	0	0	119	116	82	85	1	25.3515	2	3	172	75		1	No change	Undetermined	Sinus rhythm	0			0			0			0			1	2003	0	0			0		Current smoker	7	20
014-0278	Male	1	72	1	1	1	0	0	Typical	0	1	Other hospital	156	84	92	1	21.1389	1	2	174	64		1	T-wave inversion	Anterior	Sinus rhythm	1	2010	Medical Tx	0			0			0			0			0			0		Ex- smoker	10	30
014-0279	Male	1	62	1	0	0	0	0	Typical	0	1	Other hospital	173	83	95	1	25.8806	2	3	178	82		1	No change	Inferior	Sinus rhythm	1	2005	0	0			0			0			0			0			0		Current smoker	20	40
014-0280	Male	1	75	1	1	1	1	0	Typical	1	0	Other hospital	116	70	79	1	22.6562	1	2	160	58		1	ST segment elevation	Anterior	Sinus rhythm	0			0			1		Medical Tx	0			1	2012	0	0			0		Current smoker	10	50
014-0281	Male	1	64	1	0	0	0	0	Typical	1	1	Other hospital	136	75	79	1	23.1481	1	2	180	75		1	ST segment elevation	Anterior	Sinus rhythm	0			0			0			0			0			0			0		Current smoker	20	35
014-0282	Male	1	61	1	0	0	0	0	Typical	0	1	Other hospital	168	92	57	1	27.7008	3	3	171	81		1	ST segment elevation,Q wave	Anterior	Sinus rhythm	1	2010	Medical Tx	0			0			0			0			0			0		Current smoker	20	30
014-0283	Male	1	62	1	0	0	0	0	Typical	1	1	This hospital	118	90	68	1	23.03	1	2	168	65		1	ST segment elevation	Inferior	Sinus rhythm	1		Medical Tx	0			1		Unk0wn	0			0			0			0		Current smoker	20	45
014-0284	Male	1	56	0	0	0	0	0	Typical	0	0	Other hospital	104	66	67	1	24.6097	2	2	165	67		1	No change	Undetermined	Sinus rhythm	1	2012	Medical Tx	1	2012	Oral agent	0			0			0			0			0		Unknown
014-0285	Male	1	90	1	1	1	1	1	Typical	0	1	This hospital	114	62	52	1	25.3515	2	3	172	75		1	ST segment elevation	Inferior	Sinus rhythm	1	2006	Medical Tx	0			0			0			0			0			Bleeding	Medical Tx	Unknown
014-0286	Male	1	52	0	0	0	0	0	Typical	0	1	This hospital	159	80	88	3	22.46	1	2	174	68		1	T-wave inversion	Lateral	Sinus rhythm	1	2006	Medical Tx	1	1993	Insulin	0			1	2011	PCI	0			0			Infarction	Medical Tx	Current smoker	20	30
014-0287	Male	1	46	0	0	0	0	0	Typical	0	0	Other hospital	143	100	103	1	23.2438	1	2	176	72		1	Q wave,ST segment depression	Anterior,Lateral	Sinus rhythm	1	2010	0	1	2010	0	0			0			0			0			0		Unknown
014-0288	Male	1	61	1	0	0	0	0	Typical	1	1	Other hospital	127	72	71	1	22.9481	1	2	167	64		1	No change	Undetermined	Sinus rhythm	0			1	2010	0	0			0			0			0			0		Ex- smoker	20	30
014-0289	Male	1	65	1	1	0	0	0	Typical	0	1	Other hospital	153	86	91	1	28.7197	3	3	170	83		1	No change	Undetermined	Sinus rhythm	1	1993	Medical Tx	1	1993	Oral agent	0			0			0			0			0		Current smoker	10	20
014-0290	Male	1	69	1	1	0	0	0	Typical	1	0	Other hospital	65	50	50	1	21.4109	1	2	166	59		1	ST segment elevation	Inferior	Sinus rhythm	0			0			0			0			0			0			0		Current smoker	20	30
014-0291	Male	1	65	1	1	0	0	0	Typical	1	1	Other hospital	152	88	72	1	25.0593	2	3	173	75		1	T-wave inversion	Anterior	Sinus rhythm	0			0			0			0			0			0			0		Unknown
014-0292	Female	2	76	1	1	1	1	0	Typical	1	1	Other hospital	119	101	50	1	21.6441	1	2	155	52		1	ST segment elevation	Anterior	Sinus rhythm	0			0			0			0			0			0			0		Ex- smoker	20	20
014-0293	Male	1	80	1	1	1	1	1	Typical	1	0	Other hospital	127	79	65	2	21.0772	1	2	163	56		1	T-wave inversion	Anterior,Lateral	Sinus rhythm	0			0			0			0			0			0			0		Ex- smoker	20	40
014-0294	Male	1	39	0	0	0	0	0	Typical	1	0	119	149	93	111	1	25.4694	2	3	175	78		1	ST segment elevation	Anterior	Other	0			0			0			0			0			0			0		Current smoker	20	5
014-0295	Male	1	63	1	0	0	0	0	Typical	0	0	Other hospital	145	91	118	3	21.5645	1	2	164	58		1	No change	Undetermined	Sinus rhythm	1	2003	Medical Tx	1	2003	Insulin	0			1	2012	PCI	0			0			0		Ex- smoker	20	40
014-0296	Male	1	65	1	1	0	0	0	Typical	1	0	This hospital	95	69	70	2	23.8754	1	2	170	69		1	ST segment elevation	Anterior	Sinus rhythm	1	2012	0	1	2007	Oral agent	0			0			1	2012	0	0			0		Current smoker	20	30
014-0297	Male	1	71	1	1	1	0	0	Typical	0	1	Other hospital	109	72	68	1	23.1834	1	2	170	67		1	ST segment elevation	Inferior	Sinus rhythm	0			0			0			1	2007	PCI	0			0			0		Never smoker
014-0298	Male	1	63	1	0	0	0	0	Atypical	0	0	Other hospital	115	89	97	1	24.2215	1	2	170	70		1	Q wave	Anterior	Sinus rhythm	0			0			0			0			0			0			0		Current smoker	20	30
014-0299	Female	2	80	1	1	1	1	1	Typical	1	0	119	136	72	55	2	23.7812	1	2	145	50		1	ST segment elevation	Inferior	Sinus rhythm	1	2011	0	0			1	2011	0	1	2011	PCI	0			0			0		Current smoker	3	50
014-0300	Male	1	44	0	0	0	0	0	Typical	0	1	Other hospital	117	72	74	1	25.6055	2	3	170	74		1	ST segment elevation,T-wave inversion	Anterior	Sinus rhythm	0			0			0			0			0			0			0		Current smoker	3	20
014-0301	Male	1	62	1	0	0	0	0	Typical	0	0	Other hospital	95	55	56	1	25.0593	2	3	173	75		1	ST segment elevation	Inferior	Sinus rhythm	0			1		Oral agent	0			0			0			0			0		Current smoker	10	30
014-0302	Male	1	34	0	0	0	0	0	Typical	0	1	Other hospital	165	108	90	1	31.2314	4	3	164	84		1	ST segment elevation,T-wave inversion	Anterior	Sinus rhythm	0			0			0			0			0			0			0		Current smoker	20	15
014-0303	Male	1	77	1	1	1	1	0	Typical	0	1	This hospital	106	61	105	1	15.7768	1	1	167	44		1	No change	Undetermined	Atrial fibrillation	0			0			0			0			1	1999	Medical Tx	0			0		Ex- smoker	20	20
014-0304	Male	1	61	1	0	0	0	0	Typical	0	1	119	85	60	54	1	22.3081	1	2	164	60		1	ST segment elevation,T-wave inversion	Inferior	Sinus rhythm	1		Medical Tx	0			0			0			0			0			0		Current smoker	10	40
014-0305	Female	2	87	1	1	1	1	1	Typical	1	1	Other hospital	131	78	106	3							1	T-wave inversion	Lateral	Sinus rhythm	0			0			0			0			1	2007	Medical Tx	0			0		Never smoker
014-0306	Male	1	69	1	1	0	0	0	Typical	0	1	Other hospital	168	85	89	1	25.0995	2	3	167	70		1	No change	Undetermined	Sinus rhythm	1	1993	Medical Tx	0			0			0			0			0			0		Current smoker	10	45
014-0307	Male	1	69	1	1	0	0	0	Typical	0	1	Other hospital	155	87	66	1	26.7698	2	3	164	72		1	No change	Undetermined	Sinus rhythm	1	2007	Medical Tx	0			0			0			0			0			0		Current smoker	20	20
014-0308	Male	1	53	0	0	0	0	0	Typical	0	0	Other hospital				1	31.245	4	3	158	78		1	No change	Undetermined	Sinus rhythm	0			1	2009	0	1	2009	0	0			0			0			0		Unknown
014-0309	Female	2	78	1	1	1	1	0	Typical	0	0	Other hospital	153	105	65	2	26.8352	2	3	152	62		1	ST segment elevation	Anterior	Sinus rhythm	1		Medical Tx	0			0			0			0			0			0		Never smoker
014-0310	Male	1	80	1	1	1	1	1	Typical	1	1	Other hospital	133	64	104	3	21.3039	1	2	165	58		1	Q wave	Anterior	Atrial fibrillation	1	1998	Medical Tx	0			0			0			0			0			0		Current smoker	3	60
014-0311	Male	1	51	0	0	0	0	0	Typical	1	0	119	125	65	92	1	26.7299	2	3	173	80		1	ST segment elevation,T-wave inversion	Lateral	Sinus rhythm	0			0			0			0			0			0			0		Current smoker	10	30
014-0312	Male	1	67	1	1	0	0	0	Typical	1	1	This hospital	57	49	44	2	19.6052	1	2	172	58		1	ST segment elevation	Inferior	Sinus rhythm	0			0			0			0			0			0			0		Unknown
014-0313	Male	1	41	0	0	0	0	0	Typical	0	0	This hospital	164	111	104	1	28.6661	3	3	183	96		1	ST segment elevation	Undetermined	Sinus rhythm	0			0			0			0			0			0			0		Current smoker	20	20
014-0314	Male	1	65	1	1	0	0	0	Typical	0	0	119	90	61	60	1	20.8086	1	2	174	63		1	ST segment elevation	Anterior	Sinus rhythm	0			0			0			0			0			0			0		Unknown
014-0315	Female	2	75	1	1	1	1	0	Typical	0	1	This hospital	104	60	57	1	26.1719	2	3	160	67		1	ST segment depression,T-wave inversion	Lateral	Sinus rhythm	1	2005	Medical Tx	0			0			0			0			0			0		Never smoker
014-0316	Female	2	69	1	1	0	0	0	Typical	0	0	This hospital	175	110	84	1	22.2222	1	2	150	50		1	ST segment elevation	Anterior	Sinus rhythm	0			1		Oral agent	0			0			0			0			0		Never smoker
014-0317	Female	2	76	1	1	1	1	0	Typical	0	1	This hospital	113	73	97	1	25.5367	2	3	152	59		1	ST segment depression	Inferior	Atrial fibrillation	1	2010	Medical Tx	0			0			0			1	2010	Medical Tx	0			0		Never smoker
014-0318	Male	1	47	0	0	0	0	0	Typical	1	1	Other hospital	116	60	74	1	24.968	2	2	179	80		1	ST segment elevation	Anterior	Sinus rhythm	0			0			0			0			0			0			0		Current smoker	10	25
014-0319	Male	1	47	0	0	0	0	0	Typical	0	1	Other hospital	157	108	84	1	27.102	3	3	175	83		1	ST segment elevation	Anterior	Sinus rhythm	0			0			0			0			0			0			0		Never smoker
014-0320	Female	2	75	1	1	1	1	0	Typical	1	1	This hospital	103	65	73	1	22.6667	1	2	150	51		1	No change	Undetermined	Sinus rhythm	1	2003	Medical Tx	0			1	2004	Medical Tx	1	2004	PCI	1	2005	PCI	0			0		Never smoker
014-0321	Male	1	71	1	1	1	0	0	Typical	0	1	This hospital	127	78	66	1	19.0039	1	2	167	53		1	No change	Undetermined	Sinus rhythm	0			0			0			0			0			0			0		Ex- smoker	20	20
014-0322	Female	2	75	1	1	1	1	0	Atypical	1	0	This hospital	102	79	130	2	25.9695	2	3	152	60		1	Q wave	Anterior	Atrial fibrillation	1	2002	Medical Tx	0			0			1	2009	PCI	0			0			Infarction	Medical Tx	Never smoker
[truncated: 11,105 more rows]
[truncated: 425 more columns]

## Sheet: Sheet1
1	기관코드	Hospital_Code
2	연구대상자ID	ID
3	연구대상자명	Name
4	Sex	Sex
5	Birth_date	Birth_date
6	Age	Age
7	Chest_pain	Chest_pain
8	Dyspnea	Dyspnea	0. No 1. Yes
9	Sx_time	Sx_time
10	before_angina	before_angina	0. No 1. Yes
11	FMC (first medical contact)	FMC
12	Arr_time	Arr_time
13	SBP	SBP
14	DBP	DBP
15	HR	HR
16	Killip	Killip
17	Ht	Ht
18	Wt	Wt
19	AC	AC
20	ECG_check	ECG_check	0. No 1. Yes
21	ST change on ECG_1	ST_change_on_ECG_1
22	Ischemia location on ECG_1	Ischemia_location_on_ECG_1
23	Heart rhythm on ECG_1	Heart_rhythm_on_ECG_1
24	HTN	HTN	0. No 1. Yes
25	Date of Diag0sis(YYYY)_1_1	HTN_y
26	Hypertension(On Treatment)_1	HTN_comment
27	DM	DM	0. No 1. Yes
28	Date of Diag0sis(YYYY)_2_1	DM_y
29	Diabetes(On Treatment)_1	DM_comment
30	DL (dyslipidemia or hyperlipidemia)	DL	0. No 1. Yes
31	Date of Diag0sis(YYYY)_3_1	DL_y
32	Dyslipidemia(On Treatment)_1	DL_comment
33	Prev_MI	Prev_MI	0. No 1. Yes
34	Date of Diag0sis(YYYY)_4_1	Prev_MI_y
35	Myocardial Infarction(On Treatment)_1	Prev_MI_comment
36	Prev_angina	Prev_angina	0. No 1. Yes
37	Date of Diag0sis(YYYY)_5_1	Prev_angina_y
38	Angina Pectoris(On Treatment)_1	Prev_Angina_comment
39	HF (heart failure)	HF	0. No 1. Yes
40	Date of Diag0sis(YYYY)_6_1	HF_y
41	Heart Failure(On Treatment)_1	HF_comment
42	CVD (cerebrovascular disease)	CVD	0. No 1. Yes
43	Date of Diagnosis(YYYY)_7_1	Date_of_Diagnosis_y_7_1
44	Cerebrovascular Disease(On Treatment)_1	Cerebrovascular_Disease_On_Treatment_1
45	Smoking	Smoking
46	Amount/day_1	Smoking_Amount_day
47	Smoking Period_1	Smoking_Period
48	Pack Year (PY)_1	Smoking_Pack_Year
49	FHx	FHx	0. No 1. Yes
50	Family History of Early Age Ischemic Heart Disease_1	FHx_Early_Age_Ischemic_Heart_Disease
51	Menopause_Hx	Menopause_Hx
52	Unknown_1	Unknown_1
53	Age of Menopause_1	Age_of_Menopause
54	Hysterectomy History_1	Hysterectomy_History
55	Hormone Replacement Treatment_1	Hormone_Replacement_Treatment
56	MI_Sx	MI_Sx	0. No 1. Yes
57	ECG_change	ECG_change	0. No 1. Yes
58	ECG Change(Code)_1	ECG_Change_Code
59	Image_for_MI	Image_for_MI	0. No 1. Yes
60	Image Finding for MI(Code)_1	Image_Finding_for_MI_Code
61	WBC	WBC
62	Neutrophil	Neutrophil
63	lymphocyte	lymphocyte
64	Hb	Hb
65	Plt	Plt
66	Glu	Glu
67	Cr	Cr
68	CK	CK
69	CK_MB	CKMB
70	TnI	TnI
71	TnT	TnT
72	TC	TC
73	TG	TG
74	HDL	HDL
75	LDL	LDL
76	hsCRP	hsCRP
77	NT_proBNP (proBNP로)	NT_proBNP
78	BNP	BNP
79	HbA1c	HbA1c
80	ARU	ARU
81	PRU	PRU
82	Aspirin	Aspirin	0. No 1. Yes
83	Before Adm_1_2	Before_Adm_Aspirin	0. No 1. Yes
84	Loading Dose_1_2	Loading_Dose_Aspirin
85	Using Dose_1_2	Using_Dose_Aspirin
86	Med Stop_1_2	Med_Stop_Aspirin
87	Med Stop Date_1_2	Med_Stop_Date_Aspirin
88	Clopidogrel	Clopidogrel	0. No 1. Yes
89	Before Adm_2_2	Before_Adm_Clopidogrel	0. No 1. Yes
90	Loading Dose_2_2	Loading_Dose_Clopidogrel
91	Using Dose_2_2	Using_Dose_Clopidogrel
92	Med Stop_2_2	Med_Stop_Clopidogrel
93	Med Stop Date_2_2	Med_Stop_Date_Clopidogrel
94	Drug Name_1_2	Drug_Name_Clopidogrel
95	Prasugrel	Prasugrel	0. No 1. Yes
96	Before Adm_3_2	Before_Adm_Prasugrel	0. No 1. Yes
97	Loading Dose_3_2	Loading_Dose_Prasugrel
98	Using Dose_3_2	Using_Dose_Prasugrel
99	Med Stop_3_2	Med_Stop_Prasugrel
100	Med Stop Date_3_2	Med_Stop_Date_Prasugrel
101	Cilostazol	Cilostazol	0. No 1. Yes
102	Before Adm_4_2	Before_Adm_Cilostazol	0. No 1. Yes
103	Loading Dose_4_2	Loading_Dose_Cilostazol
104	Using Dose_4_2	Using_Dose_Cilostazol
105	Med Stop_4_2	Med_Stop_Cilostazol
106	Med Stop Date_4_2	Med_Stop_Date_Cilostazol
107	Drug Name_2_2	Drug_Name_Cilostazol
108	Tichlopidine	Tichlopidine	0. No 1. Yes
109	Before Adm_5_2	Before_Adm_Tichlopidine	0. No 1. Yes
110	Loading Dose_5_2	Loading_Dose_Tichlopidine
111	Using Dose_5_2	Using_Dose_Tichlopidine
112	Med Stop_5_2	Med_Stop_Tichlopidine
113	Med Stop Date_5_2	Med_Stop_Date_Tichlopidine
114	Drug Name_3_2	Drug_Name_Tichlopidine
115	Ticagrelor	Ticagrelor	0. No 1. Yes
116	Before Adm_6_2	Before_Adm_Ticagrelor	0. No 1. Yes
117	Loading Dose_6_2	Loading_Dose_Ticagrelor
118	Using Dose_6_2	Using_Dose_Ticagrelor
119	Med Stop_6_2	Med_Stop_Ticagrelor
120	Med Stop Date_6_2	Med_Stop_Date_Ticagrelor
121	Drug Name_4_2	Drug_Name_Ticagrelor
122	CCB (calcium channel blocker)	CCB	0. No 1. Yes
123	Using Dose_7_2	Using_Dose_CCB
124	BB (Beta blocker)	BB	0. No 1. Yes
125	Using Dose_8_2	Using_Dose_BB
126	Drug Name_5_2	Drug_Name_BB
127	ACEi (ACE inhibitor)	ACEi	0. No 1. Yes
128	Using Dose_9_2	Using_Dose_ACEi
129	Drug Name_6_2	Drug_Name_ACEi
130	ARB	ARB	0. No 1. Yes
131	Using Dose_10_2	Using_Dose_ARB_1_1
132	Using Dose_11_2	Using_Dose_ARB_1_2
133	Drug Name_7_2	Drug_Name_ARB_1
134	Using Dose_12_2	Using_Dose_ARB_2_1
135	Using Dose_13_2	Using_Dose_ARB_2_2
136	Drug Name_8_2	Drug_Name_ARB_2
137	Statin	Statin	0. No 1. Yes
138	Using Dose_14_2	Using_Dose_Statin
139	Drug Name_9_2	Drug_Name_Statin
140	Fibrate	Fibrate	0. No 1. Yes
141	Using Dose_15_2	Using_Dose_Fibrate
142	Oral_anticoagulant (warfarin)	Oral_anticoagulant	0. No 1. Yes
143	Using Dose_16_2	Using_Dose_OA
144	Oral_hypoglycemic_agent	Oral_hypoglycemic_agent	0. No 1. Yes
145	Using Dose_17_2	Using_Dose_OHA_1_1
146	Using Dose_18_2	Using_Dose_OHA_1_2
147	Drug Name_10_2	Drug_Name_OHA_1
148	Using Dose_19_2	Using_Dose_OHA_2_1
149	Using Dose_20_2	Using_Dose_OHA_2_2
150	Drug Name_11_2	Drug_Name_OHA_2
151	Using Dose_21_2	Using_Dose_OHA_3_1
152	Using Dose_22_2	Using_Dose_OHA_3_2
153	Drug Name_12_2	Drug_Name_OHA_3
154	Omega3	Omega3	0. No 1. Yes
155	Using Dose_23_2	Using_Dose_Omega3
156	PCI	PCI
157	Why PCI was not preferred	Why_PCI_was_not_preferred
158	Cath_arr_date	Cath_arr_date
159	Puncture_route	Puncture_route
160	Reason for PCI	Reason_for_PCI
161	Balloon_time	Balloon_time
162	GP_IIb/IIIa (Gp IIb/IIIa inhibitor)	GP_Iib_IIIa	0. No 1. Yes
163	Drug name_13_2	Drug_name_GP_Iib_IIIa
164	Injection time_2	Injection_time_GP_Iib_IIIa
165	Dist_protection	Dist_protection
166	Closure_device	Closure_device	0. No 1. Yes
167	IVUS	IVUS	0. No 1. Yes
168	FFR	FFR	0. No 1. Yes
169	OCT	OCT	0. No 1. Yes
170	Target_vv	Target_vv
171	lesion_type	lesion_type
172	preTIMI	preTIMI
173	Tx	Tx
174	1st_stent	stent_1st
175	1st_otherDES	otherDES_1st
176	1st_diameter	diameter_1st
177	1st_length	length_1st
178	2nd	Stent_2nd_OX
179	2nd_stent	stent_2nd
180	2nd_otherDES	otherDES_2nd
181	2nd_diameter	diameter_2nd
182	2nd_length	length_2nd
183	3rd	Stent_3rd
184	3rd_stent	stent_3rd_OX
185	3rd_otherDES	otherDES_3rd
186	3rd_diameter	diameter_3rd
187	3rd_length	length_3rd
188	postTIMI	postTIMI
189	LM	LM	0. No 1. Yes
190	LM_PCI	LM_PCI
191	LM_stent	LM_stent
192	LM_otherDES	LM_otherDES
193	LM_stent_No	LM_stent_No
194	LAD	LAD	0. No 1. Yes
195	LAD_PCI	LAD_PCI
196	LAD_stent	LAD_stent
197	LAD_otherDES	LAD_otherDES
198	LAD_stent_No	LAD_stent_No
199	LCX	LCX	0. No 1. Yes
200	LCX_PCI	LCX_PCI
201	LCX_stent	LCX_stent
202	LCX_stentDES	LCX_stentDES
203	LCX_stent_No	LCX_stent_No
204	RCA	RCA	0. No 1. Yes
205	RCA_PCI	RCA_PCI
206	RCA_stent	RCA_stent
207	RCA_otherDES	RCA_otherDES
208	RCA_stent_No	RCA_stent_No
209	PCI_result	PCI_result
210	PCI_status	PCI_status
211	Index_PCI	Index_PCI
212	Staged_PCI	Staged_PCI
213	QCA	QCA
214	Reference diameter_2_2	Reference_diameter
215	Minimal lumen diameter_2	Minimal_lumen_diameter
216	pre-PCI diameter stenosis_2	pre-PCI_diameter_stenosis
217	Lesion length_2	Lesion_length
218	post-PCI diameter stenosis_2	post-PCI_diameter_stenosis
219	Initial_Dx	Initial_Dx
220	STEMI_Tx	STEMI_Tx
221	NSTEMI_Tx	NSTEMI_Tx
222	Thrombolysis	Thrombolysis	0. No 1. Yes
223	Why_not_thrombo	Why_not_thrombo
224	Thrombo_drug	Thrombo_drug
225	Needle_time	Needle_time
226	Thrombo_outcome	Thrombo_outcome
227	CAG	CAG	0. No 1. Yes
228	CAG_date	CAG_date
229	CAG_result	CAG_result
230	vv_No	vv_No
231	2DE_date	date_2DE
232	LVEF	LVEF
233	RWMI	RWMI
234	MR_gr	MR_gr
235	LVESD	LVESD
236	LVEDD	LVEDD
237	LVESV	LVESV
238	LVEDV	LVEDV
239	TMT	TMT	0. No 1. Yes
240	MSPECT	MSPECT	0. No 1. Yes
241	StressEcho	StressEcho	0. No 1. Yes
242	CCTA	CCTA	0. No 1. Yes
243	cMRI	cMRI	0. No 1. Yes
244	PET	PET	0. No 1. Yes
245	EPS	EPS	0. No 1. Yes
246	Cx_events	Cx_events
247	Cardio_shock (cardiogenic shock)	Cardio_shock	0. No 1. Yes
248	date	Cx_event_date
249	New_HF (heart failure)	New_HF	0. No 1. Yes
250	date	dateNew_HF_date
251	Recur_ischemia	Recur_ischemia	0. No 1. Yes
252	date	Recur_ischemia_date
253	Re_infarctin	Re_infarctin	0. No 1. Yes
254	date	Re_infarctin_date
255	Stent_thrombosis	Stent_thrombosis	0. No 1. Yes
256	date	Stent_thrombosis_date
257	type	Stent_thrombosis_type
258	Cbr_infarc (cerebral infarction, cerebrovascular events)	Cbr_infarc	0. No 1. Yes
259	date	Cbr_infarc_date
260	Cbr_hrr (cerebral hemorrhage)	Cbr_hrr	0. No 1. Yes
261	date	Cbr_hrr_date
262	Hb_decr (hemoglobin 감소)	Hb_decr	0. No 1. Yes
263	date	Hb_decr_date
264	Hct_decr	Hct_decr	0. No 1. Yes
265	date	Hct_decr_date
266	ICH	ICH	0. No 1. Yes
267	date	ICH_date
268	Minor_bled (minor bleeding)	Minor_bled	0. No 1. Yes
269	date	Minor_bled_date
270	AVB (AV block)	AVB	0. No 1. Yes
271	date	AVB_date
272	VT_drug (ventricular tachycardia)	VT_drug	0. No 1. Yes
273	date	VT_drug_date
274	VT_DC	VT_DC	0. No 1. Yes
275	date	VT_DC_date
276	VF (ventricular fibrillation)	VF	0. No 1. Yes
277	date	VF_date
278	AF (atrial fibrillation)	AF	0. No 1. Yes
279	date	AF_date
280	AKI (acute kidney injury)	AKI	0. No 1. Yes
281	date	AKI_date
282	Sepsis	Sepsis	0. No 1. Yes
283	date	Sepsis_date
284	MOF (multiple organ failure)	MOF	0. No 1. Yes
285	date	MOF_date
286	Cx_Tx	Cx_Tx
287	TPM (transient pacemaker)	TPM	0. No 1. Yes
288	date	TPM_date
289	CPR	CPR	0. No 1. Yes
290	date	CPR_date
291	IABP	IABP	0. No 1. Yes
292	date	IABP_date
293	ECMO	ECMO	0. No 1. Yes
294	date	ECMO_date
295	Defib	Defib	0. No 1. Yes
296	date	Defib_date
297	PPM	PPM	0. No 1. Yes
298	date	PPM_date
299	ICD	ICD	0. No 1. Yes
300	date	ICD_date
301	CABG	CABG	0. No 1. Yes
302	date	CABG_date
303	DC_date	DC_date
304	DC_type	DC_type
305	Final_Dx	Final_Dx
306	DC_SBP	DC_SBP
307	DC_DBP	DC_DBP
308	DC_HR	DC_HR
309	Death_date	Death_date
310	Death_cause	Death_cause
311	CD (cardiac death)	CD
312	NCD (noncardiac death)	NCD
313	6M_FU	FU_6M	0. No 1. Yes
314	6M_date	date_6M
315	6M_SBP	SBP_6M
316	6M_DBP	DBP_6M
317	6M_HR	HR_6M
318	6M_CD (cardiac death)	CD_6M	0. No 1. Yes
319	6M_CD_date	CD_date_6M
320	6M_NCD (noncardiac death)	NCD_6M	0. No 1. Yes
321	6M_NCD_date	NCD_date_6M
322	6M_MI (myocardial infarction)	MI_6M	0. No 1. Yes
323	6M_MI_date	MI_date_6M
324	6M_rePCI (target vessel revascularization)	rePCI_6M	0. No 1. Yes
325	6M_rePCI_date	rePCI_date_6M
326	6M_CABG	CABG_6M	0. No 1. Yes
327	6M_CABG_date	CABG_date_6M
328	6M_CVA (cerebrovascular events)	CVA_6M	0. No 1. Yes
329	6M_CVA_date	CVA_date_6M
330	6M_rehosp (rehospitalization)	rehosp_6M	0. No 1. Yes
331	6M_rehosp_date	rehosp_date_6M
332	6M_ST	ST_6M	0. No 1. Yes
333	6M_ST_date	ST_date_6M
334	6M_ST_type	ST_type_6M
335	6M_ST_ARCdef	ST_ARCdef_6M
336	6M_ST_result	ST_result_6M
337	12M_FU	FU_12M	0. No 1. Yes
338	12M_FU_date	FU_date_12M
339	12M_SBP	SBP_12M
340	12M_DBP	DBP_12M
341	12M_HR	HR_12M
342	12M_CD	CD_12M	0. No 1. Yes
343	12M_CD_date	CD_date_12M
344	12M_NCD	NCD_12M	0. No 1. Yes
345	12M_NCD_date	NCD_date_12M
346	12M_MI	MI_12M	0. No 1. Yes
347	12M_MI_date	MI_date_12M
348	12M_rePCI	rePCI_12M	0. No 1. Yes
349	12M_rePCI_date	rePCI_date_12M
350	12M_CABG	CABG_12M	0. No 1. Yes
351	12M_CABG_date	CABG_date_12M
352	12M_CVA (cerebrovascular events)	CVA_12M	0. No 1. Yes
353	12M_CVA_date	CVA_date_12M
354	12M_reshop	reshop_12M	0. No 1. Yes
355	12M_reshop_date	reshop_date_12M
356	12M_ST	ST_12M	0. No 1. Yes
357	12M_ST_date	ST_date_12M
358	12M_ST_type	ST_type_12M
359	12M_ST_ARCdef	ST_ARCdef_12M
360	12M_ST_result	ST_result_12M
361	12M_2DE	_2DE_12M	0. No 1. Yes
362	12M_2DE_date	date_2DE_12M
363	12M_LVEF	LVEF_12M
364	12M_RWMI	RWMI_12M
365	12M_MRgr	MRgr_12M
366	12M_LVESD	LVESD_12M
367	12M_LVEDD	LVEDD_12M
368	12M_LVESV	LVESV_12M
369	12M_LVEDV	LVEDV_12M
370	12M_CAG	CAG_12M	0. No 1. Yes
371	12M_CAG_date	CAG_date_12M_12M
372	ISR	ISR	0. No 1. Yes
373	Ref_dia	Ref_dia
374	MLD	MLD
375	dia_stenosis	dia_stenosis
376	Aspirin	Aspirin_12M
377	Using Dose_24_5	Using_Dose_Aspirin_12M
378	Clopidogrel	Clopidogrel_12M
379	Using Dose_25_5	Using_Dose_Clopidogrel_12M
380	Drug Name_14_5	Drug_Name_Clopidogrel_12M
381	Prasugurel	Prasugurel_12M
382	Using Dose_26_5	Using_Dose_Prasugurel_12M
383	Cilostazol	Cilostazol_12M
384	Using Dose_27_5	Using_Dose_Cilostazol_12M
385	Tichlopidine	Tichlopidine_12M
386	Using Dose_28_5	Using_Dose_Tichlopidine_12M
387	Ticargrelor	Ticargrelor_12M
388	Using Dose_29_5	Using_Dose_Ticargrelor_12M
389	Drug Name_15_5	Drug_Name_Ticargrelor_12M
390	CCB	CCB_12M
391	Using Dose_30_5	Using_Dose_CCB_12M
392	BB	BB_12M
393	Using Dose_31_5	Using_Dose_BB_12M
394	Drug Name_16_5	Drug_Name_BB_12M
395	ACEi	ACEi_12M
396	Using Dose_32_5	Using_Dose_ACEi_12M
397	Drug Name_17_5	Drug_Name_ACEi_12M
398	ARB	ARB_12M
399	Using Dose_33_5	Using_Dose_ARB_1_12M
400	Using Dose_34_5	Using_Dose_ARB_2_12M
401	Drug Name_18_5	Drug_Name_ARB_12M
402	ARB2	ARB2_12M
403	Using Dose_35_5	Using_Dose_ARB2_1_12M
404	Using Dose_36_5	Using_Dose_ARB2_2_12M
405	Drug Name_19_5	Drug_Name_ARB2_12M
406	Statin	Statin_12M
407	Using Dose_37_5	Using_Dose_Statin_12M
408	Drug Name_20_5	Drug_Name_Statin_12M
409	Fibrate	Fibrate_12M
410	Using Dose_38_5	Using_Dose_Fibrate_12M
411	OAC	OAC_12M
412	Using Dose_39_5	Using_Dose_OAC_12M
413	Drug Name_21_5	Drug_Name_OAC_12M
414	OHA1	OHA1_12M
415	Using Dose_40_5	Using_Dose_OHA1_1_12M
416	Using Dose_41_5	Using_Dose_OHA1_2_12M
417	Drug Name_22_5	Drug_Name_OHA1_12M
418	OHA2	OHA2_12M
419	Using Dose_42_5	Using_Dose_OHA2_1_12M
420	Using Dose_43_5	Using_Dose_OHA2_2_12M
421	Drug Name_23_5	Drug_Name_OHA2_12M
422	OHA3	OHA3_12M
423	Using Dose_44_5	Using_Dose_OHA3_1_12M
424	Using Dose_45_5	Using_Dose_OHA3_2_12M
425	Drug Name_24_5	Drug_Name_OHA3_12M
426	Omega3	Omega3_12M
427	Using Dose_46_5	Using_Dose_Omega3_12M
428	12M_LAB	LAB_12M	0. No 1. Yes
429	12M_WBC	WBC_12M
430	12M_neutro	neutro_12M
431	12M_lympho	lympho_12M
432	12M_Hb	Hb_12M
433	12M_Plt	Plt_12M
434	12M_glu	glu_12M
435	12M_Cr	Cr_12M
436	12M_TC	TC_12M
437	12M_TG	TG_12M
438	12M_HDL	HDL_12M
439	12M_LDL	LDL_12M
440	12M_hsCRP	hsCRP_12M
441	12M_NTproBNP	NTproBNP_12M
442	12M_BNP	BNP_12M
443	12M_HbA1c	HbA1c_12M
